# Supplementary material for: Cryo-EM structure of coronavirus-HKU1 haemagglutinin esterase reveals architectural changes arising from prolonged circulation in humans
Source: Nat Commun. 2020 Sep 16;11:4646. doi: 10.1038/s41467-020-18440-6 (PMC7495468; doi:10.1038/s41467-020-18440-6)
Supplement: Supplementary file 5 — Supplementary Data 2 [file 41467_2020_18440_MOESM5_ESM.xlsx]

## Sheet: HKU1 HE sequences
>AY597011.2:21773-22930 Human coronavirus HKU1
NEPLNVVSHLNHDWFLFGDSRSDCNHINNLKIKNFDYLDIHPSLCN
NGKISSSAGDSIFKSFHFTRFYNYTGEGDQIIFYEGVNFNPYHRFKCFPNGSNDVWLLNK
VRFYRALYSNMAFFRYLTFVDIPYNVSLSKFNSCKSDILSLNNPIFINYSKEVYFTLLGC
SLYLVPLCLFKSNFSQYYYNIDTGSVYGFSNVVYPDLDCIYISLKPGSYKVSTTAPFLSL
PTKALCFDKSKQFVPVQVVDSRWNNERASDISLSVACQLPYCYFRNSSANYVGKYDINHG
DSGFISILSGLLYNVSCISYYGVFLYDNFTSIWPYYSFGRCPTSSI
>KF430203.1:268-1425 Human coronavirus HKU1 strain HKU1/HTBEC_lab/BRA/HKU1-23/2006
MLIIFLFFYFCYGFNEPLNVVSHLNHDWFLFGDSRSDCNHINNLKIKNFDYLDIHPSLCN
NGKISSSAGDSIFKSFHFTRFYNYTGEGDQIIFYEGVNFNPYHRFKCFPNGSNDVWLLNK
VRFYRALYSNMAFFRYLTFVDIPYNVSLSKFNSCKSDILSLNNPIFINYSKEVYFTLLGC
SLYLVPLCLFKSNFSQYYYNIDTGSVYGFSNVVYPDLDCIYISLKPGSYKVSTTAPFLSL
PTKALCFDKSKQFVPVQVVDSRWNNERASDISLSVACQLPYCYFRNSSANYVGKYDINHG
DSGFISILSGLLYNVSCISYYGVFLYDNFTSIWPYYSFGRCPTSSIIKHPICVYDFLPII
LQGILLCLALLFVVFLLFLLYNDKS
>DQ415908.1:21794-22951 Human coronavirus HKU1 strain N11
MLIIFLFFYFCYGFNEPLNVVSHLNHDWFLFGDSRSDCNHINNLKIKNFDYLDIHPSLCN
NGKISSSAGDSIFKSFHFTRFYNYTGEGDQIIFYEGVNFNPYHRFKCFPNGSNDVWLLNK
VRFYRALYSNMAFFRYLTFVDIPYNVSLSKFNSCKSDILSLNNPIFINYSKEVYFTLLGC
SLYLVPLCLFKSNFSQYYYNIDTGSVYGFSNVVYPDLDCIYISLKPGSYKVSTTAPFLSL
PTKALCFDKSKQFVPVQVVDSRWNNERASDISLSVACQLPYCYFRNSSANYVGKYDINHG
DSGFISILSGLLYNVSCISYYGVFLYDNFTSIWPYYSFGRCPTSSIIKHPICVYDFLPII
LQGILLCLALLFVVFLLFLLYNDKS
>DQ415907.1:21734-22891 Human coronavirus HKU1 strain N10
MLIIFLFFYFCYGFNEPLNVVSHLNHDWFLFGDSRSDCNHINNLKIKNFDYLDIHPSLCN
NGKISSSAGDSIFKSFHFTRFYNYTGEGDQIIFYEGVNFNPYHRFKCFPNGSNDVWLLNK
VRFYRALYSNMAFFRYLTFVDIPYNVSLSKFNSCKSDILSLNNPIFINYSKEVYFTLLGC
SLYLVPLCLFKSNFSQYYYNIDTGSVYGFSNVVYPDLDCIYISLKPGSYKVSTTAPFLSL
PTKALCFDKSKQFVPVQVVDSRWNNERASDISLSVACQLPYCYFRNSSANYVGKYDINHG
DSGFISILSGLLYNVSCISYYGVFLYDNFTSIWPYYSFGRCPTSSIIKHPICVYDFLPII
LQGILLCLALLFVVFLLFLLYNDKS
>DQ415906.1:21704-22861 Human coronavirus HKU1 strain N9
MLIIFLFFYFCYGFNEPLNVVSHLNHDWFLFGDSRSDCNHINNLKIKNFDYLDIHPSLCN
NGKISSSAGDSIFKSFHFTRFYNYTGEGDQIIFYEGVNFNPYHRFKCFPNGSNDVWLLNK
VRFYRALYSNMAFFRYLTFVDIPYNVSLSKFNSCKSDILSLNNPIFINYSKEVYFTLLGC
SLYLVPLCLFKSNFSQYYYNIDTGSVYGFSNVVYPDLDCIYISLKPGSYKVSTTAPFLSL
PTKALCFDKSKQFVPVQVVDSRWNNERASDISLSVACQLPYCYFRNSSANYVGKYDINHG
DSGFISILSGLLYNVSCISYYGVFLYDNFTSIWPYYSFGRCPTSSIIKHPICVYDFLPII
LQGILLCLALLFVVFLLFLLYNDKS
>DQ415905.1:21704-22861 Human coronavirus HKU1 strain N7
MLIIFLFFYFCYGFNEPLNVVSHLNHDWFLFGDSRSDCNHINNLKIKNFDYLDIHPSLCN
NGKISSSAGDSIFKSFHFTRFYNYTGEGDQIIFYEGVNFNPYHRFKCFPNGSNDVWLLNK
VRFYRALYSNMAFFRYLTFVDIPYNVSLSKFNSCKSDILSLNNPIFINYSKEVYFTLLGC
SLYLVPLCLFKSNFSQYYYNIDTGSVYGFSNVVYPDLDCIYISLKPGSYKVSTTAPFLSL
PTKALCFDKSKQFVPVQVVDSRWNNERASDISLSVACQLPYCYFRNSSANYVGKYDINHG
DSGFISILSGLLYNVSCISYYGVFLYDNFTSIWPYYSFGRCPTSSIIKHPICVYDFLPII
LQGILLCLALLFVVFLLFLLYNDKS
>DQ415904.1:21404-22561 Human coronavirus HKU1 strain N6
MLIIFLFFYFCYGFNEPLNVVSHLNHDWFLFGDSRSDCNHINNLKIKNFDYLDIHPSLCN
NGKISSSAGDSIFKSFHFTRFYNYTGEGDQIIFYEGVNFNPYHRFKCFPNGSNDVWLLNK
VRFYRALYSNMAFFRYLTFVDIPYNVSLSKFNSCKSDILSLNNPIFINYSKEVYFTLLGC
SLYLVPLCLFKSNFSQYYYNIDTGSVYGFSNVVYPDLDCIYISLKPGSYKVSTTAPFLSL
PTKALCFDKSKQFVPVQVVDSRWNNERASDISLSVACQLPYCYFRNSSANYVGKYDINHG
DSGFISILSGLLYNVSCISYYGVFLYDNFTSIWPYYSFGRCPTSSIIKHPICVYDFLPII
LQGILLCLALLFVVFLLFLLYNDKS
>DQ415903.1:21767-22924 Human coronavirus HKU1 strain N3
MLIIFLFFYFCYGFNEPLNVVSHLNHDWFLFGDSRSDCNHINNLKIKNFDYLDIHPSLCN
NGKISSSAGDSIFKSFHFTRFYNYTGEGDQIIFYEGVNFNPYHRFKCFPNGSNDVWLLNK
VRFYRALYSNMAFFRYLTFVDIPYNVSLSKFNSCKSDILSLNNPIFINYSKEVYFTLLGC
SLYLVPLCLFKSNFSQYYYNIDTGSVYGFSNVVYPDLDCIYISLKPGSYKVSTTAPFLSL
PTKALCFDKSKQFVPVQVVDSRWNNERASDISLSVACQLPYCYFRNSSANYVGKYDINHG
DSGFISILSGLLYNVSCISYYGVFLYDNFTSIWPYYSFGRCPTSSIIKHPICVYDFLPII
LQGILLCLALLFVVFLLFLLYNDKS
>DQ415901.1:21944-23101 Human coronavirus HKU1 strain N24
MLIIFLFFYFCYGFNEPLNVVSHLNHDWFLFGDSRSDCNHINNLKIKNFDYLDIHPSLCN
NGKISSSAGDSIFKSFHFTRFYNYTGEGDQIIFYEGVNFNPYHRFKCFPNGSNDVWLLNK
VRFYRALYSNMAFFRYLTFVDIPYNVSLSKFNSCKSDILSLNNPIFINYSKEVYFTLLGC
SLYLVPLCLFKSNFSQYYYNIDTGSVYGFSNVVYPDLDCIYISLKPGSYKVSTTAPFLSL
PTKALCFDKSKQFVPVQVVDSRWNNERASDISLSVACQLPYCYFRNSSANYVGKYDINHG
DSGFISILSGLLYNVSCISYYGVFLYDNFTSIWPYYSFGRCPTSSIIKHPICVYDFLPII
LQGILLCLALLFVVFLLFLLYNDKS
>DQ415900.1:21659-22816 Human coronavirus HKU1 strain N23
MLIIFLFFYFCYGFNEPLNVVSHLNHDWFLFGDSRSDCNHINNLKIKNFDYLDIHPSLCN
NGKISSSAGDSIFKSFHFTRFYNYTGEGDQIIFYEGVNFNPYHRFKCFPNGSNDVWLLNK
VRFYRALYSNMAFFRYLTFVDIPYNVSLSKFNSCKSDILSLNNPIFINYSKEVYFTLLGC
SLYLVPLCLFKSNFSQYYYNIDTGSVYGFSNVVYPDLDCIYISLKPGSYKVSTTAPFLSL
PTKALCFDKSKQFVPVQVVDSRWNNERASDISLSVACQLPYCYFRNSSANYVGKYDINHG
DSGFISILSGLLYNVSCISYYGVFLYDNFTSIWPYYSFGRCPTSSIIKHPICVYDFLPII
LQGILLCLALLFVVFLLFLLYNDKS
>KF430198.1:247-1404 Human coronavirus HKU1 strain HKU1/HTBEC_lab/BRA/HKU1-21/2006
MLIIFLFFYFCYGFNEPLNVVSHLNHDWFLFGDSRSDCNHINNLKIKNFDYLDIHPSLCN
NGKISSSAGDSIFKSFHFTRFYNYTGEGDQIIFYEGVNFNPYHRFKCFPNGSNDVWLLNK
VRFYRALYSNMAFFRYLTFVDIPYNVSLSKFNSCKSDILSLNNPIFINYSKEVYFTLLGC
SLYLVPLCLFKSNFSQYYYNIDTGSVYGFSNVVYPDLDCIYISLKPGSYKVSTTAPFLSL
PTKALCFDKSKQFVPVQVVDSRWNNERASDISLSVACQLPYCYFRNSSANYVGKYDINHG
DSGFISILSGLLYNVSCISYYGVFLYDNFTSIWPYYSFGRCPTSSIIKHPICVYDFLPII
LQGILLCLALLFVVFLLFLLYNDKS
>HM034837.1:21737-22894 Human coronavirus HKU1 isolate Caen1
MLIIFLFFYFCYGFNEPLNVVSHLNHDWFLFGDSRSDCNHINNLKIKNFDYLDIHPSLCN
NGKISSSAGDSIFKSFHFTRFYNYTGEGDQIIFYEGVNFNPYHRFKCFPNGSNDVWLLNK
VRFYRALYSNMAFFRYLTFVDIPYNVSLSNFNSCKSDILSLNNPIFINYSKEVYFTLLGC
SLYLVPLCLFKSNFSQYYYNIDTGSVYGFSNVVYPDLDCIYISLKPGSYKVSTTAPFLSL
PTKALCFDKSKQFVPVQVVDSRWNNERASDISLSVACQLPYCYFRNSSANYVGKYDINHG
DSGFISILSGLLYNVSCISYYGVFLYDNFTSIWPYYSFGRCPTSSIIKHPICVYDFLPII
LQGILLCLALLFVVFLLFLLYNDKS
>DQ415914.1:21734-22891 Human coronavirus HKU1 strain N18
MLIIFLFFYFCYGFNEPLNVVSHLNHDWFLFGDSRSDCNHINNLKIKNFDYLDIHPSLCN
NGKISSSAGDSIFKSFHFTRFYNYTGEGDQIIFYEGVNFNPYHRFKCFPNGSNDVWLLNK
VRFYRALYSNMAFFRYLTFVDIPYNVSLFKFNSCKSDILSLNNPIFINYSKEVYFTLLGC
SLYLVPLCLFKSNFSQYYYNIDTGSVYGFSNVVYPDLDCIYISLKPGSYKVSTTAPFLSL
PTKALCFDKSKQFVPVQVVDSRWNNERASDISLSVACQLPYCYFRNSSANYVGKYDINHG
DSGFISILSGLLYNVSCISYYGVFLYDNFTSIWPYYSFGRCPTSSIIKHPICVYDFLPII
LQGILLCLALLFVVFLLFLLYNDKS
>DQ415909.1:21614-22771 Human coronavirus HKU1 strain N13
MLIIFLFFYFCYGFNEPLNVVSHLNHDWFLFGDSRSDCNHINNLKIKNFDYLDIHPSLCN
NGKISSSAGDSIFKSFHFTRFYNYTGEGDQIIFYEGVNFNPYHRFKCFPNGSNDVWLLNK
VRFYRALYSNMAFFRYLTFVDIPYNVSLSKFNSCKSDILSLNNPIFINYSKEVYFTLLGC
SLYLVPLCLFKSNFSQYYYNIDTGSFYGFSNVVYPDLDCIYISLKPGSYKVSTTAPFLSL
PTKALCFDKSKQFVPVQVVDSRWNNERASDISLSVACQLPYCYFRNSSANYVGKYDINHG
DSGFISILSGLLYNVSCISYYGVFLYDNFTSIWPYYSFGRCPTSSIIKHPICVYDFLPII
LQGILLCLALLFVVFLLFLLYNDKS
>DQ415896.1:21707-22864 Human coronavirus HKU1 strain N19
MLIIFLFFYFCYGFNEPLNVVSHLNHDWFLFGDSRSDCNHINNLKIKNFDYLDIHPSLCN
NGKISSSAGDSIFKSFHFTRFYNYTGEGDQIIFYEGVNFNPYHRFKCFPNGSNDVWLLNK
VRFYRALYSNMAFFRYLTFVDIPYNVSLFKFNSCKSDILSLNNPIFINYSKEVYFTLLGC
SLYLVPLCLFKSNFSQYYYNIDTGSVYGFSNVVYPDLDCIYISLKPGSYKVSTTAPFLSL
PTKALCFDKSKQFVPVQVVDSRWNNERASDISLSVACQLPYCYFRNSSANYVGKYDINHG
DSGFISILSGLLYNVSCISYYGVFLYDNFTSIWPYYSFGRCPTSSIIKHPICVYDFLPII
LQGILLCLALLFVVFLLFLLYNDKS
>KT779556.1:21734-22891 Human coronavirus HKU1 isolate BJ01-p9
MLIIFLFFYFCYGFNEPLNVVSHLNHDWFLFGDSRSDCNHINNLKIKNFDYLDIHPSLCN
NGKISSSAGDSIFKSFHFTRFYNYTGEGDQIIFYEGVNFNPYHRFKCFPNGSNDVWLLNK
VRFYRALYSNMAFFRYLTFVDIPYNVSLSKFNFCKSDILSLNNPIFINYSKEVYFTLLGC
SLYLVPLCLFKSNFSQYYYNIDTGSVYGFSNVVYPDLDCIYISLKPGSYKVSTTAPFLSL
PTKALCFDKSKQFVPVQVVDSRWNNERASDISLSVACQLPYCYFRNSSANYVGKYDINHG
DSGFISILSGLLYNVSCISYYGVFLYDNFTSIWPYYSFGRCPTSSIIKHPICVYDFLPII
LQGILLCLALLFVVFLLFLLYNDKS
>KT779555.1:21734-22891 Human coronavirus HKU1 isolate BJ01-p3
MLIIFLFFYFCYGFNEPLNVVSHLNHDWFLFGDSRSDCNHINNLKIKNFDYLDIHPSLCN
NGKISSSAGDSIFKSFHFTRFYNYTGEGDQIIFYEGVNFNPYHRFKCFPNGSNDVWLLNK
VRFYRALYSNMAFFRYLTFVDIPYNVSLSKFNFCKSDILSLNNPIFINYSKEVYFTLLGC
SLYLVPLCLFKSNFSQYYYNIDTGSVYGFSNVVYPDLDCIYISLKPGSYKVSTTAPFLSL
PTKALCFDKSKQFVPVQVVDSRWNNERASDISLSVACQLPYCYFRNSSANYVGKYDINHG
DSGFISILSGLLYNVSCISYYGVFLYDNFTSIWPYYSFGRCPTSSIIKHPICVYDFLPII
LQGILLCLALLFVVFLLFLLYNDKS
>KF686346.1:21853-23010 Human coronavirus HKU1 strain HKU1/human/USA/HKU1-12/2010
MLIIFLFFYFCYGFNEPLNVVSHLNHDWFLFGDSRSDCNHINNLKIKNFDYLDIHPSLCN
NGKISSSAGDSIFKSFHFTRFYNYTGEGDQIIFYEGVNFNPYHRFKCFPNGSNDVWLLNK
VRFYRALYSNMAFFRYLTFVDIPYNVSLSKFNSCKSDILSLNNPIFINYSKEVYFTLLGC
SLYLVPLCLFKSNFSQYYYNIDTGSVYGFSNVVYPDLDCIYISLKPGSYKVSTTAPFLSL
PTKALCFDKSKQFVPVQVVDSRWNNERASDISLSVACQLPYCYFRNSSANYVGKYDINHG
DSGFISILSGLLYNVSCISYYGVFLYDNFTSIWPYYSFGRCPTSSIIKHPICVYDFLPII
LQGILLCLALLFVVFLLFLLYNDRS
>KF686343.1:21853-23010 Human coronavirus HKU1 strain HKU1/human/USA/HKU1-13/2010
MLIIFLFFYFCYGFNEPLNVVSHLNHDWFLFGDSRSDCNHINNLKIKNFDYLDIHPSLCN
NGKISSSAGDSIFKSFHFTRFYNYTGEGDQIIFYEGVNFNPYHRFKCFPNGSNDVWLLNK
VRFYRALYSNMAFFRYLTFVDIPYNVSLSKFNSCKSDILSLNNPIFINYSKEVYFTLLGC
SLYLVPLCLFKSNFSQYYYNIDTGSVYGFSNVVYPDLDCIYISLKPGSYKVSTTAPFLSL
PTKALCFDKSKQFVPVQVVDSRWNNERASDISLSVACQLPYCYFRNSSANYVGKYDINHG
DSGFISILSGLLYNVSCISYYGVFLYDNFTSIWPYYSFGRCPTSSIIKHPICVYDFLPII
LQGILLCLALLFVVFLLFLLYNDRS
>KF686342.1:21613-22770 Human coronavirus HKU1 strain HKU1/human/USA/HKU1-11/2009
MLIIFLFFYFCYGFNEPLNVVSHLNHDWFLFGDSRSDCNHINNLKIKNFDYLDIHPSLCN
NGKISSSAGDSIFKSFHFTRFYNYTGEGDQIIFYEGVNFNPYHRFKCFPNGSNDVWLLNK
VRFYRALYSNMAFFRYLTFVDIPYNVSLSKFNSCKSDILSLNNPIFINYSKEVYFTLLGC
SLYLVPLCLFKSNFSQYYYNIDTGSVYGFSNVVYPDLDCIYISLKPGSYKVSTTAPFLSL
PTKALCFDKSKQFVPVQVVDSRWNNERASDISLSVACQLPYCYFRNSSANYVGKYDINHG
DSGFISILSGLLYNVSCISYYGVFLYDNFTSIWPYYSFGRCPTSSIIKHPICVYDFLPII
LQGILLCLALLFVVFLLFLLYNDRS
>KF686341.1:21703-22860 Human coronavirus HKU1 strain HKU1/human/USA/HKU1-10/2010
MLIIFLFFYFCYGFNEPLNVVSHLNHDWFLFGDSRSDCNHINNLKIKNFDYLDIHPSLCN
NGKISSSAGDSIFKSFHFTRFYNYTGEGDQIIFYEGVNFNPYHRFKCFPNGSNDVWLLNK
VRFYRALYSNMAFFRYLTFVDIPYNVSLSKFNSCKSDILSLNNPIFINYSKEVYFTLLGC
SLYLVPLCLFKSNFSQYYYNIDTGSVYGFSNVVYPDLDCIYISLKPGSYKVSTTAPFLSL
PTKALCFDKSKQFVPVQVVDSRWNNERASDISLSVACQLPYCYFRNSSANYVGKYDINHG
DSGFISILSGLLYNVSCISYYGVFLYDNFTSIWPYYSFGRCPTSSIIKHPICVYDFLPII
LQGILLCLALLFVVFLLFLLYNDRS
>KY674943.1:21755-22912 Human coronavirus HKU1 strain N09-1605B
MLIIFLFFYFCYGFNEPLNVVSHLNHDWFLFGDSRSDCNHINNLKIKNFDYLDIHPSLCN
NGKISSSAGDSIFKSFHFTRFYNYTGEGDQIIFYEGVNFNPYHRFKCFPNGSNDVWLLNK
VRFYRALYSNMAFFRYLTFVDIPYNVSLSKFNSCKSDILSLNNPIFINYSKEVYFTLLGC
SLYLVPLCLFKSNFSQYYYNIDTGSVYGFSNVVYPDLDCIYISLKPGSYKVSTTAPFLSL
PTKALCFDKSKQFVPVQVVDSRWNNERASDISLSVACQLPYCYFRNSSANYVGKYDINHG
DSGFISILSGLLYNVSCISYYGVFLYDNFTSIWPYYSFGRCPTSSIIKHPICVYDFLPII
LQGILLCLALLFVVFLLFLLYNDRS
>KY674942.1:21755-22912 Human coronavirus HKU1 strain N09-1627B
MLIIFLFFYFCYGFNEPLNVVSHLNHDWFLFGDSRSDCNHINNLKIKNFDYLDIHPSLCN
NGKISSSAGDSIFKSFHFTRFYNYTGEGDQIIFYEGVNFNPYHRFKCFPNGSNDVWLLNK
VRFYRALYSNMAFFRYLTFVDIPYNVSLSKFNSCKSDILSLNNPIFINYSKEVYFTLLGC
SLYLVPLCLFKSNFSQYYYNIDTGSVYGFSNVVYPDLDCIYISLKPGSYKVSTTAPFLSL
PTKALCFDKSKQFVPVQVVDSRWNNERASDISLSVACQLPYCYFRNSSANYVGKYDINHG
DSGFISILSGLLYNVSCISYYGVFLYDNFTSIWPYYSFGRCPTSSIIKHPICVYDFLPII
LQGILLCLALLFVVFLLFLLYNDRS
>KY674941.1:21323-22480 Human coronavirus HKU1 strain N09-1663B
MLIIFLFFYFCYGFNEPLNVVSHLNHDWFLFGDSRSDCNHINNLKIKNFDYLDIHPSLCN
NGKISSSAGDSIFKSFHFTRFYNYTGEGDQIIFYEGVNFNPYHRFKCFPNGSNDVWLLNK
VRFYRALYSNMAFFRYLTFVDIPYNVSLSKFNSCKSDILSLNNPIFINYSKEVYFTLLGC
SLYLVPLCLFKSNFSQYYYNIDTGSVYGFSNVVYPDLDCIYISLKPGSYKVSTTAPFLSL
PTKALCFDKSKQFVPVQVVDSRWNNERASDISLSVACQLPYCYFRNSSANYVGKYDINHG
DSGFISILSGLLYNVSCISYYGVFLYDNFTSIWPYYSFGRCPTSSIIKHPICVYDFLPII
LQGILLCLALLFVVFLLFLLYNDRS
>KF686340.1:21793-22950 Human coronavirus HKU1 strain HKU1/human/USA/HKU1-5/2009
MLIIFLFFYFCYGFNEPLNVVSHLNHDWFLFGDSRSDCNHINNLKIKNFDYLDIHPSLCN
NGKISSSAGDSIFKSFHFTRFYNYTGEGDQIIFYEGVNFNPYHRFKCFPNGSNDVWLLNK
VRFYRALYSNMAFFRYLTFVDIPYNVSLSKFNSCKSDILSLNNPIFINYSKEVYFTLLGC
SLYLVPLCLFKSNFSQYYYNIDTGSVYGFSNVVYPDLDCIYISLKPGSYKVSTTAPFLSL
PTKALCFDKSKQFVPVQVVDSRWNNERASDISLSVACQLPYCYFRNSSANYVGKYDINHG
DSGFISILSGLLYNVSCISYYGVFLYDNFTSIWPYYSFGRCPTSSIIKHPICVYDFLPII
LQGILLCLALLFVVFLLFLLYNDRS
>KF430201.1:21808-22965 Human coronavirus HKU1 strain HKU1/human/USA/HKU1-18/2010
MLIIFLFFYFCYGFNEPLNVVSHLNHDWFLFGDSRSDCNHINNLKIKNFDYLDIHPSLCN
NGKISSSAGDSIFKSFHFTRFYNYTGEGDQIIFYEGVNFNPYHRFKCFPNGSNDVWLLNK
VRFYRALYSNMAFFRYLTFVDIPYNVSLSKFNSCKSDILSLNNPIFINYSKEVYFTLLGC
SLYLVPLCLFKSNFSQYYYNIDTGSVYGFSNVVYPDLDCIYISLKPGSYKVSTTAPFLSL
PTKALCFDKSKQFVPVQVVDSRWNNERASDISLSVACQLPYCYFRNSSANYVGKYDINHG
DSGFISILSGLLYNVSCISYYGVFLYDNFTSIWPYYSFGRCPTSSIIKHPICVYDFLPII
LQGILLCLALLFVVFLLFLLYNDRS
>DQ415910.1:21644-22801 Human coronavirus HKU1 strain N14
MLIIFLFFYFCYGFNEPLNVVSHLNHDWFLFGDSRSDCNHINNLKIKNFDYLDIHPSLCN
NGKISSSAGDSIFKSFHFTRFYNYTGEGDQIIFYEGVNFNPYHRFKCFPNGSNDVWLLNK
VRFYRALYSNMAFFRYLTFVDIPYNVSLSKFNSCKSDILSLNNPIFINYSKEVYFTLLGC
SLYLVPLCLFKSNFSQYYYNIDTGSVYGFSNVVYPDLDCIYISLKPGSYKVSTTAPFLSL
PTKALCFDKSKQFVPVQVVDSRWNNERASDISLSVACQLPYCYFRNSSANYVGKYDINHG
DSGFISILSGLLYNVSCISYYGVFLYDNFTSIWPYYSFGRCPTSSIIKHPICVYDFLPII
LQGILLCLALLFVVFLLFLLYNDKS
>KF686344.1:21565-22722 Human coronavirus HKU1 strain HKU1/human/USA/HKU1-15/2009
MLIIFLFFYFCYGFNEPLNVVSHLNHDWFLFGDSRSDCNHINNLKIKNFDYLDIHPSLCN
NGKISSSAGDSIFKSFHFTRFYNYTGEGDQIIFYEGVNFNPYHRFKCFPNGSNDVWLLNK
VRFYRALYSNMAFFRYLTFVDIPYNVSLSKFNSCKSDILSLNNPIFINYSKEVYFTLLGC
SLYLVPLCLFKSNFSQYYYNIDTGSVYGFSNVVYPDLDCIYISLKPGSYKVSTTAPFLSL
PTKALCFDKSKQFVPVQVVDSRWNNERASDISLSVACQLPYCYFRNSSANYVGKYDINHG
DSGFISILSGLLYNVSCISYYGVFLYDNFTSIWPYYSFGRCPTSSIIKHPICVYDFLPII
LQGILLCLALLFVVFLLFLLYNDKS
>DQ415911.1:21777-22931 Human coronavirus HKU1 strain N15
MLIIFLFFNFCYGFNEPLNVVSHLNHDWFLFGDSRSDCNHINNLKVKNYGYLDIHPSLCN
NGKISSSAGDSIFKSYHFTRFYNYTGEGDQIIFYEGVNFNPHHRFKCFFNGSNDVWIFNK
VRFYRALYSNMALFRYLTFVDILYNFSFSIKANICHSNILSLNNPIFISTNYSKDVYFTL
SGCSLYLVPLCLFKSNFSQYYYNMDTGFAYGYSNFVSSDLDCTYISLKPGSYKIFSTGFV
LSIPTKALCFNKSKQFVPVQVVDSRWNNLRASDTSLSDACQLPYCYFRNSSGNYVGKYDI
NHGDNGFTSILSGLLYNVSCISYYGSFLYDNFTSIWPRFSFGNCPTSAYIKLNCFYDPLP
IILQGILLFLALLFIVFLLFLVYHG
>DQ415902.1:21720-22874 Human coronavirus HKU1 strain N25
MLIIFLFFNFCYGFNEPLNVVSHLNHDWFLFGDSRSDCNHINNLKVKNYGYLDIHPSLCN
NGKISSSAGDSIFKSYHFTRFYNYTGEGDQIIFYEGVNFNPHHRFKCFFNGSNDVWIFNK
VRFYRALYSNMALFRYLTFVDILYNFSFSIKANICNSNILSLNNPIFISTNYSKDVYFTL
SGCSLYLVPLCLFKSNFSQYYYNMDTGFAYGYSNFVSSDLDCTYISLKPGSYKIFSTGFV
LSIPTKALCFNKSKQFVPVQVVDSRWNNLRASDTSLSDACQLPYCYFRNSSGNYVGKYDI
NHGDNGFTSILSGLLYNVSCISYYGSFLYDNFTSIWPRFSFGNCPTSAYIKLNCFYDPLP
IILQGILLFLALLFIVFLLFLVYHG
>MH940245.1:21686-22840 Human coronavirus HKU1 isolate SI17244
MLIIFLFFNFCYGFNEPLNVVSHLNHDWFLFGDSRSDCNHINNLKIKNYGYLDIHPSLCN
NGKISSSAGDSIFKSYHFTRFYNYTGEGDQIIFYEGVNFNPHHRFKCFFNGSNDVWIFNK
VRFYRALYSNMALFRYLTFVDILYNFSFSIKANICNSNILSLNNPIFISTNYSKDVYFTL
SGCSLYLVPLCLFKSNFSQYYYNMDTGFAYGYSNFVSSDLDCTYISLKPGSYKIFSTGFV
LSIPTKALCFNKSKQFVPVQVVDSRWNNLRASDTSLSDACQLPYCYFRNSSGNYVGKYDI
NHGDNGFTSILSGLLYNVSCISYYGSFLYDNFTSIWPRFSFGNCPTSAYIKLNCFYDPLP
IILQGILLFLALLFIVFLLFLVYHG
>AY884001.1:21690-22844 Human coronavirus HKU1
MLIIFLFFNFCYGFNEPLNVVSHLNHDWFLFGDSRSDCNHINNLKIKNYGYLDIHPSLCN
NGKISSSAGDSIFKSYHFTRFYNYTGEGDQIIFYEGVNFNPHHRFKCFFNGSNDVWIFNK
VRFYRALYSNMALFRYLTFVDILYNFSFSIKANICNSNILSLNNPIFISTNYSKDVYFTL
SGCSLYLVPLCLFKSNFSQYYYNMDTGFAYGYSNFVSSDLDCTYISLKPGSYKIFSTGFV
LSIPTKALCFNKSKQFVPVQVVDSRWNNLRASDTSLSDACQLPYCYFRNSSGNYVGKYDI
NHGDNGFTSILSGLLYNVSCISYYGSFLYDNFTSIWPRFSFGNCPTSAYIKLNCFYDPLP
IILQGILLFLALLFIVFLLFLVYHG
>KF430197.1:260-1414 Human coronavirus HKU1 strain HKU1/HTBEC_lab/BRA/HKU1-22/2007
MLIIFLFFNFCYGFNEPLNVVSHLNHDWFLFGDSRSDCNHINNLKIKNYGYLDIHPSLCN
NGKISSSAGDSIFKSYHFTRFYNYTGEGDQIIFYEGVNFNPHHRFKCSSNGSNDVWIFNK
VRFYRALYSNMALFRYLTFVDILYNFSFSIKANICNSNILSLNNPIFISTNYSKDVYFTL
SGCSLYLVPLCLFKSNFSQYYYNMDTGFAYGYSNFVSSDLDCTYISLKPGSYKIFSTGFV
LSIPTKALCFNKSKQFVPVQVVDSRWNNLRASDTSLSDACQLPYCYFRNSSGNYVGKYDI
NHGDNGFTSILSGLLYNVSCISYYGSFLYDNFTSIWPRFSFGNCPTSAYIKLNCFYDPLP
IILQGILLFLALLFIVFLLFLVYHG
>KY674921.1:21760-22914 Human coronavirus HKU1 strain N08-87
MLIIFLFFNFCYGFNEPLNVVSHLNHDWFLFGDSRSDCNHINNLKIKNYGYLDIHPSLCN
NGKISSSAGDSIFKSYHFTRFYNYTGEGDQIIFYEGVNFNPHHRFKCSSNGSNDVWIFNK
VRFYRALYSNMALFRYLTFVDILYNFSFSIKANICNSNILSLNNPIFISTNYSKDVYFTL
SGCSLYLVPLCLFKSNFSQYYYNMDTGFAYGYSNFVSSDLDCTYISLKPGSYKIFSTGFV
LSIPTKALCFNKSKQFVPVQVVDSRWNNLRASDTSLSDACQLPYCYFRNSSGNYVGKYDI
NHGDNGFTSILSGLLYNVSCISYYGSFLYDNFTSIWPRFSFGNCPTSAYIKLNCFYDPLP
IILQGILLFLALLFIVFLLFLVYHG
>DQ415912.1:21720-22874 Human coronavirus HKU1 strain N16
MLIIFLFFNFCYGFNEPLNVVSHLNHDWFLFGDSRSDCNHINNLKIKNYGYLDIHPSLCN
NGKISSSAGDSIFKSYHFTRFYNYTGEGDQIIFYEGVNFSPHHRFKCFFNGSNDVWIFNK
VRFYRALYSNMALFRYLTFVDILYNFSFSIKANICNSNILSLNNPIFISTNYSKDVYFTL
SGCSLYLVPLCLFKSNFSQYYYNMDTGFAYGYSNFVSSDLDCTYISLKSGSYKIFSTGFV
LSIPTKALCFNKSKQFVPVQVVDSRWNNLRASDTSLSDACQLPYCYFRNSSGNYVGKYDI
NHGDNGFTSILSGLLYNVSCISYYGSFLYDNFTSIWPRFSFGNCPTSAYIKLNCFYDPLP
IILQGILLFLALLFIVFLLFLVYHG
>DQ415899.1:21780-22934 Human coronavirus HKU1 strain N22
MLIIFLFFNFCYGFNEPLNVVSHLNHDWFLFGDSRSDCNHINNLKIKNYGYLDIHPSLCN
NGKISSSAGDSIFKSYHFTRFYNYTGEGDQIIFYEGVNFSPHHRFKCFFNGSNDVWIFNK
VRFYRALYSNMALFRYLTFVDILYNFSFSIKANICNSNILSLNNPIFISTNYSKDVYFTL
SGCSLYLVPLCLFKSNFSQYYYNMDTGFAYGYSNFVSSDLDCTYISLKSGSYKIFSTGFV
LSIPTKALCFNKSKQFVPVQVVDSRWNNLRASDTSLSDACQLPYCYFRNSSGNYVGKYDI
NHGDNGFTSILSGLLYNVSCISYYGSFLYDNFTSIWPRFSFGNCPTSAYIKLNCFYDPLP
IILQGILLFLALLFIVFLLFLVYHG
>DQ415897.1:21720-22874 Human coronavirus HKU1 strain N20
MLIIFLFFNFCYGFNEPLNVVSHLNHDWFLFGDSRSDCNHINNLKIKNYGYLDIHPSLCN
NGKISSSAGDSIFKSYHFTRFYNYTGEGDQIIFYEGVNFSPHHRFKCFFNGSNDVWIFNK
VRFYRALYSNMALFRYLTFVDILYNFSFSIKANICNSNILSLNNPIFISTNYSKDVYFTL
SGCSLYLVPLCLFKSNFSQYYYNMDTGFAYGYSNFVSSDLDCTYISLKSGSYKIFSTGFV
LSIPTKALCFNKSKQFVPVQVVDSRWNNLRASDTSLSDACQLPYCYFRNSSGNYVGKYDI
NHGDNGFTSILSGLLYNVSCISYYGSFLYDNFTSIWPRFSFGNCPTSAYIKLNCFYDPLP
IILQGILLFLALLFIVFLLFLVYHG
>DQ415913.1:21660-22814 Human coronavirus HKU1 strain N17
MLIIFLFFNFCYGFNEPLNVVSHLNHDWFLFGDSRSDCNHINNLKIKNYGYLDIHPSLCN
NGKISSSAGDSIFKSYHFTRFYNYTGEGDQIIFYEGVNFSPHHRFKCFFNGSNDVWIFNK
VRFYRALYSNMALFRYLTFVDILYNFSFSIKANICNSNILSLNNPIFISTNYSKDVYFTL
SGCSLYLVPLCLFKSNFSQYYYNMDTGFAYGYSNFVSSDLDCTYISLKSGSYKIFPTGFV
LSIPTKALCFNKSKQFVPVQVVDSRWNNLRASDTSLSDACQLPYCYFRNSSGNYVGKYDI
NHGDNGFTSILSGLLYNVSCISYYGSFLYDNFTSIWPRFSFGNCPTSAYIKLNCFYDPLP
IILQGILLFLALLFIVFLLFLVYHG
>DQ339101.1:21630-22784 Human coronavirus HKU1 strain N5P8 /B recombinant
MLIIFLFFNFCYGFNEPLNVVSHLNHDWFLFGDSRSDCNHINNLKIKNYGYLDIHPSLCN
NGKISSSAGDSIFKSYHFTRFYNYTGEGDQIIFYEGVNFSPHHRFKCFFNGSNDVWIFNK
VRFYRALYSNMALFRYLTFVDILYNFSFSIKANICNSNILSLNNPIFISTNYSKDVYFTL
SGCSLYLVPLCLFKSNFSQYYYNMDTGFAYGYSNFVSSDLDCTYISLKSGSYKIFSTGFV
LSIPTKALCFNKSKQFVPVQVVDSRWNNLRASDTSLSDACQLPYCYFRNSSGNYVGKYDI
NHGDNGFTSILSGLLYNVSCISYYGSFLYDNFTSIWPRFSFGNCPTSAYIKLNCFYDPLP
IILQGILLFLALLFIVFLLFLVYHG
>DQ415898.1:21690-22844 Human coronavirus HKU1 strain N21
MLIIFLFFNFCYGFNEPLNVVSHLNHDWFLFGDSRSDCNHINNLKIKNYGYLDIHPSLCN
NGKISSSAGDSIFKSYHFTRFYNYTGEGDQIIFYEGVNFSPHHRFKCFFNGSNDVWIFNK
VRFYRALYSNMARFRYLTFVDILYNFSFSIKANICNSNILSLNNPIFISTNYSKDVYFTL
SGCSLYLVPLCLFKSNFSQYYYNMDTGFAYGYSNFVSSDLDCTYISLKSGSYKIFSTGFV
LSIPTKALCFNKPKQFVPVQVVDSRWNNLRASDTSLSDACQLPYCYFRNSSGNYVGKYDI
NHGDNGFTSILSGLLYNVSCISYYGSFLYDNFTSIWPRFSFGNCPTSAYIKLNCFYDPLP
IILQGILLFLALLFIVFLLFLVYHG

## Sheet: BCoV HE sequences
>P15776.1:19-393 RecName: Full=Hemagglutinin-esterase; Short=HE protein; AltName: Full=E3 glycoprotein; Flags: Precursor [Bovine coronavirus Mebus]
FDNPPTNVVSHLNGDWFLFGDSRSDCNHVVNTNPRNYSYMDLNPALCDSGKISSKAGNSIFRSFHFTDFYNYTGEGQQII
FYEGVNFTPYHAFKCTTSGSNDIWMQNKGLFYTQVYKNMAVYRSLTFVNVPYVYNGSAQSTALCKSGSLVLNNPAYIARE
ANFGDYYYKVEADFYLSGCDEYIVPLCIFNGKFLSNTKYYDDSQYYFNKDTGVIYGLNSTETITTGFDFNCHYLVLPSGN
YLAISNELLLTVPTKAICLNKRKDFTPVQVVDSRWNNARQSDNMTAVACQPPYCYFRNSTTNYVGVYDINHGDAGFTSIL
SGLLYDSPCFSQQGVFRYDNVSSVWPLYSYGRCPTAADINTPDVPICVYDPLPLI
>P59709.1:19-393 RecName: Full=Hemagglutinin-esterase; Short=HE protein; AltName: Full=E3 glycoprotein; Flags: Precursor [Bovine coronavirus strain Quebec] BCQ.2590
FDNPPTNVVSHLNGDWFLFGDSRSDCNHVVNTNPRNYSYMDLNPALCDSGKISSKAGNSIFRSFHFTDFYNYTGEGQQII
FYEGLNFTPYHAFKCTTSGSNDIWMQNKGLFYTQVYKNMAVYRSLTFVNVPYVYNGSAQSTALCKSGSLVLNNPAYIARE
ANFGDYYYKVEADFYLSGCDEYIVPLCIFNGKFLSNTKYYDDSQYYFNKDTGVIYGLNSTETITTGFDFNCHYLVLPSGN
YLAISNELLLTVPTKAICLNKRKDFTPVQVVDSRWNNARQSDNMTAVACQPPYCYFRNSTTNYVGVYDINHGDAGFTSIL
SGLLYDSPCFSQQGVFRYDNVSSVWPLYSYGRCPTAADINTPDVPICVYDPLPLI
>AAA92991.1:19-393 hemagglutinin [Bovine coronavirus] BCQ.571
FDNPPTNVVSHLNGDWFLFGDSRSDCNHVVNTNPRNYSYMDLNPALCDSGKISSKAGNSIFRSFHFTDFYNYTGEGQQII
FYEGLNFTPYHAFKCTTSGSNDIWMQNKGLFYTQVYKNMAVYRSLTFVNVPYVYNGSAQSTALCKSGSLVLNNPAYIARE
ANFGDYYYKVEADFYLSGCDEYIVPLCIFNGKFLSNTKYYDDSQYYFNKDTGVIYGLNSTETITTGFDFNCHYLVLPSGN
YLAISNELLLTVPTKAICLNKRKDFTPVQVVDSRWNNARQSDNMTAVACQPPYCYFRNSTTNYVGVYDINHGDAGFTSIL
SGLLYDSPCFSQQGVFRYDNVSSVWPLYSYGRCPTAADINTPDVPICVYDPLPII
>ACB30199.1:19-393 hemagglutinin-esterase [Bovine coronavirus] BC94
FDNPPTNVVSHLNGDWFLFGDSRSDCNHVVNTNPRNYSYMDLNPALCDSGKISSKAGNSIFRSFHFTDFYNYTGEGQQII
FYEGVNFTPYHAFKCTTSGSNDIWMHNKGLFYTQVYKNMAVYRSLTFVNVPYVYNGSAQSTALCKSGSLVLNNPAYIARE
ANFGDYYYKVEADFYLSGCDEYIVPLCIFNGKFLSNTKYYDDSQYYFNKDTGVIYGLNSTETITTGFDFNCHYLVLPSGN
YLAISNELLLTVPTKAICLNKRKDFTPVQVVDSRWNNARQSDNMTAVACQPPYCYFRNSTTNYVGVYDINHGDAGFTSIL
SGLLYDSPCFSQQGVFRYDNVSSVWPLYSYGRCPTAADINTPDVPICVYDPLPLI
>ABG89283.1:19-393 hemagglutinin-esterase [Bovine coronavirus DB2]
FDNPPTNVVSHLNGDWFLFGDSRSDCNHVVNTNPRNYSYMDLNPALCDSGKISSKAGNSIFRSFHFTDFYNYTGEGQQII
FYEGVNFTPYHAFKCTTSGSNDIWMQNKGLFYTQVYKNMAVYRSLTFVNVPYVYNGSAQSTALCKSGSLVLNNPAYIARE
ANFGDYYYKVEADFYLSGCDEYIVPLCIFNGKFLSNTKYYDDSQYYFNKDTGVIYGLNSTETITTGFDFNCHYLVLPSGN
YLAISNELLLTVPTKAICLNKRKDFTPVQVVDSRWNNARQSDNMTAVACQPPYCYFRNSTTNYVGVYDINHGDAGFTSIL
SGLLYDSPCFSQQGVFRYDNVSSVWPLYPYGRCPTAADINTPDVPICVYDPLPII
>AAG40590.1:19-393 hemagglutinin-esterase [Bovine coronavirus] BCQ.2439
FDNPPTNVVSHLNGDWFLFGDSRSDCNHVVNTNPRNYSYMDLNPALCDSGKISSKAGNSIFRSFHFTDFYNYTGEGQQII
FYEGINFTPYHAFKCTTSGSNDIWMQNKGLFYTQVYKNMAVYRSLTFVNVPYVYNGSAQSTALCKSGSLVLNNPAYIARE
ANFGDYYYKVEADFYLSGCDEYIVPLCIFNGKFLSNTKYYDDSQYYFNKDTGVIYGLNSTETITTGFDFNCHYLVLPSGN
YLAISNELLLTVPTKAICLNKRKDFTPVQVVDSRWNNARQSDNMTAVACQPPYCYFRNSTTNYVGVYDINHGDAGFTSIL
SGLLYDSPCFSQQGVFRYDNVSSVWPLYPYGRCPTAADINTPDVPICVYDPLPII
>P31613.1:19-393 RecName: Full=Hemagglutinin-esterase; Short=HE protein; AltName: Full=E3 glycoprotein; Flags: Precursor [Bovine coronavirus LY-138]
FDNPPTNVVSHLNGDWFLFGDSRSDCNHVVNTNPRNYSYMDLNPALCDSGKISSKAGNSIFRSFHFTDFYNYTGEGQQII
FYEGVNFTPYHAFKCTTSGSNDIWMQNKGLFYTQVYKNMAVYRSLTFVNVPYVYNGSAQSTALCKSGSLVLNNPAYIARE
ANFGDYYYKVEADFYLSGCDEYIVPLCIFNGKFLSNTKYYDDSQYYFNKDTGVIYGLNSTETITTGFDFNCHYLVLPSGN
YLAISNELLLTVPTKAICLNKRKDFTPVQVVDSRWNNARQSDNMTAVACQPPYCYFRNSTTNYVGVYDINHGDAGFTSIL
SGLLYDSPCFSQQGVFRYDNVSSVWPLYPYGRCPTAADINNPDVPICVYDPLPLI
>Q66165.2:19-393 RecName: Full=Hemagglutinin-esterase; Short=HE protein; AltName: Full=E3 glycoprotein; Flags: Precursor [Bovine coronavirus G95]
FENPPTNVVSHLNGDWFLFGDSRSDCNHVVNTNPRNYSYMDLNPALCDSGKISSKAGNSIFRSFHFTDFYNYTGEGQQII
FYEGVNFTPYHAFKCTTSGSNDIWMQNKGLFYTQVYKNMAVYRSLTFVNVPYVYNGSAQSTALCKSGSLVLNNPAYIARE
ANFGDYYYKVEADFYLSGCDEYIVPLCIFNGKFLSNTKYYDDSQYYFNKDTGVIYGLNSTETITTGFDFNCHYLVLPSGN
YLAISNELLLTVPTKAICLNKRKDFTPVQVVDSRWNNARQSDNMTAVACQPPYCYFRNSTTNYVGVYDINHGDAGFTSIL
SGLLYDSPCFSQQGVFRYNNVSSVWPLYPYGRCPTAADINTPDVPICVYDPLPLI
>ACB30197.1:19-393 hemagglutinin-esterase [Bovine coronavirus] isolate A3
FDNPPTNVVSHLNGDWFLFGDSRSDCNHVVNTNPRNYSYMDLNPALCDSGKISSKAGNSIFRSFHFTDFYNYTGEGQQII
FYEGVNFTPYYAFKCTTSGSNDIWMHNKGLFYTQVYKNMAVYRSLTFVNVPYVYNGSAQSTALCKSGSLVLNNPAYIARE
ANFGDYYYKVEADFYLSGCDEYIVPLCIFNGKFLSNTKYYDDSQYYFNKDTGVIYGLNSTETITTGFDFNCHYLVLPSGN
YLAISNELLLTVPTKAICLNKRKDFTPVQVVDSRWNNARQSDNMTAVACQPPYCYFRNSTTNYVGVYDINHGDAGFTSIL
SGLLYDSPCFSQQGVFRYDNVSSVWPLYSYGRCPTAADINTPDVPICVYDPLPLI
>AVI15010.1:19-393 hemagglutinin esterase [Bovine coronavirus] ICSA16-EN
FDNPPTNVVSHLNGDWFLFGDSRSDCNHVVTTNPRNYSYMDLNPALCDSGKISSKAGNSIFRSFHFTDFYNYTGEGQQII
FYEGVNFTPYHAFKCTTSGSNDIWMQNKGLFYTQVYKNMAVYRSLTFVNVPYVYNGSAQSTALCKSGSLVLNNPAYIARE
ANFGDYYYKVEADFYLSGCDEYIVPLCIFNGKFLSNTKYYDDSQYYFNKDTGVIYGLNSTETITTGFDFNCHYLVLPSGN
YLAISNELLLTVPTKAICLNKRKDFTPVQVVDSRWNNARQSDNMTAVACQPPYCYFRNSTTNYVGVYDINHGDAGFTSIL
SGLLYDSPCFSQQGVFRYDNVSSIWPLYPYGRCPTAADINTPDVPICVYDPLPII
>AAG40588.1:19-393 hemagglutinin-esterase [Bovine coronavirus] BCQ.2508
FDNPPTNVVSHLNGDWFLFGDSRSDCNHVVTTNPRNYSYMDLNPALCDSGKISSKAGNSIFRSFHFTDFYNYTGEGQQII
FYEGVNFTPYHAFKCTTSGSNDIWMQNKGLFYTQVYKNMAVYRSLTFVNVPYVYNGSAQSTALCKSGSLVLNNPAYIARE
ANFGDYYYKVEADFYLSGCDEYIVPLCIFNGKFLSNTKYYDDSQYYFNKDTGVIYGLNSTETITTGFDFNCHYLVLPSGN
YLAISNELLLTVPTKAICLNKRKDFTPVQVVDSRWNNARQSDNMTAVACQPPYCYFRNSTTNYVGVYDINHGDAGFTSIL
SGLLYDSPCFSQQGVFRYDNVSSVWPLYPYGRCPTAADINTPDVPICVYDPLPII
>AAB19560.1:19-393 HE protein [bovine enteritic coronavirus BECV, strain F15, Peptide, 421 aa] [Bovine coronavirus]
FDNPPTNVVSHLNGDWFLFGDSRSDCNHVVNTNPRNYSYMDLNPALCDSGKISSKAGNSIFRSFHFTDFYNYTGEGQQII
FYEGVNFTPYHAFKCTTSGSNDIWMQNKGLFYTQVYKNMAVYRSLTFVNVPYVYNGSAQSTALCKSGSLVLNNPAYIARE
ANFGDYYYKVEADFYLSGCDEYIVPLCIFNGKFLSNTKYYDDSQYYFNKDTGVIYGLNSTETITTGFDFNCHYLVLPSGN
YLAISNELLLTVPTKAICLNKRKDFTPVQVVHSRWNNARQSDNMTAVACQPPYCYFRNSTTNYVGVYDINHGDAGFTSIL
SGLLYDSPCFSQQGVFRYNNVSSVWPLYPYGRCPTAADINTPDVPICVYDPLPLI
>ABP38286.1:19-393 hemagglutinin-esterase [Bovine coronavirus R-AH187]
FDNPPTNVVSHLNGDWFLFGDSRSDCNHVVTTNPRNYSYMDLNPALCGSGKISAKAGNSIFRSFHFTDFYNYTGEGQQII
FYEGVNFTPYHAFKCTTSGSNDIWMQNKGLFYTQVYKNMAVYRSLTFVNVPYVYNGSAQSTALCKSGSLVLNNPAYIARE
ANFGDYYYKVEADFYLSGCDEYIVPLCIFNGKFLSNTKYYDDSQYYFNKDTGVIYGLNSTETITTGFDFNCHYLVLPSGN
YLAISNELLLTVPTKAICLNKRKDFTPVQVVDSRWNNARQSDNMTAVACQPPYCYFRNSTTNYVGVYDINHGDAGFTSIL
SGLLYDSPCFSQQGVFRYDNVSSVWPLYSYGRCPTAADINTPDVPICVYDPLPII
>AHA50774.1:1-375 hemagglutinin esterase protein, partial [Bovine coronavirus] RVLC7
FDNPPTNVVSHLNGDWFLFGDSRSDCNHVVTTNPRNYSYMDLNPALCDSGKISSKAGNSIFRSFHFTDFYNYTGEGQQII
FYEGVNFTPYHAFKCTTSGSNDIWMQNKGLFYTQVYKNMAVYRSLTFVNVPYVYNGSAQSTALCKSGSLVLNNPAYIARE
ANFGDYYYKVEADFYLSGCDEYIVPLCIFNGKFLSNTKYYDDSQYYFNKDTGVIYGLNSTETITTGFDFNCHYLVLPSGN
YLAISNELLLTVPTKAICLNKRKDFTPVQVVDSRWNNARQSDNMTAVACQPPYCYFRNSTTNYVGVYDINHGDAGFTSIL
SGLLYDSPCFSQQGVFRYDNVSSVWPLYPYGRCPTAADINTPDVPICVYDPLPII
>QGY72124.1:19-393 hemagglutinin-esterase [Bovine coronavirus] BCoV/CH/HB-BD/2019
FDNPPTNVVSHLNGDWFLFGDSRSDCNHVVTTNPRNYSYMDLNPALCGSGKISSKAGNSIFRSFHFTDFYNYTGEGQQII
FYEGVNFTPYHAFKCTTSGSNDIWMQNKGLFYTQVYKNMAVYRSLTFVNVPYVYNGSAQSTALCKSGSLVLNNPAYIARE
ANFGDYYYKVEADFYLSGCDEYIVPLCIFNGKFLSNTKYYDDSQYYFNKDTGVIYGLNSTETITTGFDFNCHYLVLPSGN
YLAISNELLLTVPTKAICLNKRKDFTPVQVVDSRWNNARQSDNMTAVACQPPYCYFRNSTTNYVGVYDINHGDAGFTSIL
SGLLYDSPCFSQQGVFRYDNVSSVWPLYPYGRCPTAADINTPDVPICVYDPLPII
>AAG40591.1:19-393 hemagglutinin-esterase [Bovine coronavirus] BCQ.376
FDNPPTNVVSHLNGDWFLFGDSRSDCNHVVTTNPRNYSYMDLNPALCGSGKISSKAGNSIFRSFHFTDFYNYTGEGQQII
FYEGVNFTPYHAFKCTTSGSNDIWMQNKGLFYTQVYKNMAVYRSLTFVNVPYVYNGSAQSTALCKSGSLVLNNPAYIARE
ANFGDYYYKVEADFYLSGCDEYIVPLCIFNGKFLSNTKYYDDSQYYFNKDTGVIYGLNSTETITTGFDFNCHYLVLPSGN
YLAISNELLLTVPTKAICLNKRKDFTPVQVVDSRWNNARQSDNMTAVACQPPYCYFRNSTTNYVGVYDINHGDAGFTSIL
SGLLYDSPCFSQQGVFRYDNVSSVWPLYPYGRCPTAADINTPDVPICVYDPLPII
>ABP73655.1:19-393 hemagglutinin-esterase [Bovine coronavirus] strain=339/06
FDNPPTNVVSHLNGDWFLFGDSRSDCNHVVTTNPRNYSYMDLNPALCDSGKISSKAGNSIFRSFHFTDFYNYTGEGQQII
FYEGVNFTPYHAFKCTTSGSNDIWMQNKGLFYTQVYKNMAVYRSLTFVNVPYVYNGSAQPTALCKSGSLVLNNPAYIARE
ANFGDYYYKVEADFYLSGCDEYIVPLCIFNGKFLSNTKYYDDSQYYFNKDTGVIYGLNSTETITTGFDFNCHYLVLPSGN
YLAISNELLLTVPTKAICLNKRKDFTPVQVVDSRWNNARQSDNMTAVACQPPYCYFRNSTTNYVGVYDINHGDAGFTSIL
SGLLYDSPCFSQQGVFRYDNVSSVWPLYPYGRCPTAADINTPDVPICVYDPLPII
>Q9DR81.1:19-393 RecName: Full=Hemagglutinin-esterase; Short=HE protein; AltName: Full=E3 glycoprotein; Flags: Precursor [Bovine coronavirus strain Ontario] BCO.43277
FDNPPTNVVSHLNGDWFLFGDSRSDCNHVVTTNPRNYSYMDLNPALCGSGKISSKAGNSIFRSFHFTDFYNYTGEGQQII
FYEGVNFTPYHAFKCTTSGSNDIWMQNKGLFYTQVYKNMAVYRSLTFVNVPYVYNGSAQSTALCKSGSLVLNNPAYIARE
ANFGDYYYKVEADFYLSGCDEYIVPLCIFNGKFLSNTKYYDDSQYYFNKDTGVIYGLNSTETITTGFDFNCHYLVLPSGN
YLAISNELLLTVPTKAICLNKRKDFTPVQVVDSRWNNARQSDNMTAVACQPPYCYFRNSTTNYVGVYDINHGDAGFTSIL
SGLLYDSPCFSQQGVFRYDNVSSVWPLYPYGRCPTAADINTPDVPICVYDPLPII
>ABI98029.1:19-393 hemagglutinin-esterase [Bovine coronavirus] KWD17
FDNPPTNVVSHLNGDWFLFGDSRSDCNHVVTTNPRNYSYMDLNPALCGSGKISSKAGNSIFRSFHFTDFYNYTGEGQQII
FYEGVNFTPYHAFKCTTSGSNDIWMQNKGLFYTQVYKNMAVYRSLTFVNVPYVYNGSAQSTALCKSGSLVLNNPAYIARE
ANFGDYYYKVEADFYLSGCDEYIVPLCIFNGKFLSNTKYYDDSQYYFNKDTGVIYGLNSTETITTGFDFNCHYLVLPSGN
YLAISNELLLTVPTKAICLNKRKDFTPVQVVDSRWNNARQSDNMTAVACQPPYCYFRNSTTNYVGVYDINHGDAGFTSIL
SGLLYDSPCFSQQGVFRYDNVSSVWPLYPYGRCPTAADINTPDVPICVYDPLPII
>ABD18925.1:19-393 hemagglutinin-esterase [Bovine coronavirus] KCD8
FDNPPTNVVSHLNGDWFLFGDSRSDCNHVVTTNPRNYSYMDLNPALCGSGKISSKAGNSIFRSFHFTDFYNYTGEGQQII
FYEGVNFTPYHAFKCTTSGSNDIWMQNKGLFYTQVYKNMAVYRSLTFVNVPYVYNGSAQSTALCKSGSLVLNNPAYIARE
ANFGDYYYKVEADFYLSGCDEYIVPLCIFNGKFLSNTKYYDDSQYYFNKDTGVIYGLNSTETITTGFDFNCHYLVLPSGN
YLAISNELLLTVPTKAICLNKRKDFTPVQVVDSRWNNARQSDNMTAVACQPPYCYFRNSTTNYVGVYDINHGDAGFTSIL
SGLLYDSPCFSQQGVFRYDNVSSVWPLYPYGRCPTAADINTPDVPICVYDPLPII
>Q9QAQ9.1:19-393 RecName: Full=Hemagglutinin-esterase; Short=HE protein; AltName: Full=E3 glycoprotein; Flags: Precursor [Bovine coronavirus (strain OK-0514-3)]
FDNPPTNVVSHLNGDWFLFGDSRSDCNHVVTTNPRNYSYMDLNPALCGSGKISSKAGNSIFRSFHFTDFYNYTGEGQQII
FYEGVNFTPYHAFKCTTSGSNDIWMQNKGLFYTQVYKNMAVYRSLTFVNVPYVYNGSAQSTALCKSGSLVLNNPAYIARE
ANFGDYYYKVEADFYLSGCDEYIVPLCIFNGKFLSNTKYYDDSQYYFNKDTGVIYGLNSTETITTGFDFNCHYLVLPSGN
YLAISNELLLTVPTKAICLNKRKDFTPVQVVDSRWNNARQSDNMTAVACQPPYCYFRNSTTNYVGVYDINHGDAGFTSIL
SGLLYDSPCFSQQGVFRYDNVSSVWPLYPYGRCPTAADINTPDVPICVYDPLPII
>AXP11691.1:19-393 hemagglutinin-esterase [Bovine coronavirus] ND65
FDNPPTNVVSHLNGDWFLFGDSRSDCNHVVTTNPRNYSYMDLNPALCGSGKISSKAGNSIFRSFHFTDFYNYTGEGQQII
FYEGVNFTPYHAFKCTTSGSNDIWMQNKGLFYTQVYKNMAVYRSLTFVNVPYVYNGSAQSTALCKSGSLVLNNPAYIARE
ANFGDYYYKVEADFYLSGCDEYIVPLCVFNGKFLSNTKYYDDSQYYFNKDTGVIYGLNSTETITTGFDFNCHYLVLPSGN
YLAISNELLLTVPTKAICLNKRKDFTPVQVVDSRWNNARQSDNMTAVACQPPYCYFRNSTTNYVGVYDINHGDAGFTSIL
SGLLYDSPCFSQQGVFRYDNVSSVWPLYPYGRCPTAADINTPDVPICVYDPLPII
>Q9QAR6.1:19-393 RecName: Full=Hemagglutinin-esterase; Short=HE protein; AltName: Full=E3 glycoprotein; Flags: Precursor [Bovine coronavirus (strain LSU-94LSS-051)]
FDNPPTNVVSHLNGDWFLFGDSRSDCNHVVTTNPRNYSYMDLNPALCDSGKISSKAGNSIFRSFHFTDFYNYTGEGQQII
FYEGVNFTPYHAFKCTTSGSNDIWMQNKGLFYTQLYKNMAVYRSLTFVNVPYVYNGSAQSTALCKSGSLVLNNPAYIARE
ANFGDYYYKVEADFYLSGCDEYIVPLCIFNGKFLSNTKYYDDSQYYFNKDTGVIYGLNSTETITTGFDFNCHYLVLPSGN
YLAISNELLLTVPTKAICLNKRKDFTPVQVVDSRWNNAMQSDNMTAVACQPPYCYFRNSTTNYVGVYDINHGDAGFTSIL
SGLLYDSPCFSQQGVFRYDNVSSVWPLYPYGRCPTAADINTPDVPICVYDPLPII
>QFQ50368.1:19-393 hemagglutinin, partial [Bovine coronavirus] QHHZ1
FDNPPTNVVSHLNGDWFLFGDSRSDCNHVVTTNPRNYSYMDLNPALCDSGKISSKAGNSIFRSFHFTDFYNYTGEGQQII
FYEGVNFTPYHAFKCTTSGSNDIWMQNKGLFYTQVYKNMAVYRSLTFVNVPYVYNGSAQATALCKSGSLVLNNPAYIARE
ANVGDYYYKVEADFYLSGCDEYIVPLCIFNGKFLSNTKYYDDSQYYFNKDTGVIYGLNSTETITTGFDFNCHYLVLPSGN
YLAISNELLLTVPTKAICLNKRKDFTPVQVVDSRWNNARQSDNMTAVACQPPYCYFRNSTTNYVGVYDINHGDAGFTSIL
SGLLYDSPCFSQQGVFRYDNVSSVWPLYPYGRCPTAADINTPDVPICVYDPLPII
>ANJ04716.1:19-393 hemagglutinin-esterase [Betacoronavirus 1] B1-24F
FDNPPTNVVSHLNGDWFLFGDSRSDCNHVVTTNPRNYSYMDLNPALCDSGKISSKAGNSIFRSFHFTDFYNYTGEGQQII
FYEGVNFTPYHAFKCTTSGSNDIWMQNKGLFYTQVYKNMAVYRSLTFVNVPYVYNGSAQSTALCKSGSLVLNNPAYIARE
ANFGDYYYKVEADFYLSGCDEYIVPLCIFNGKFLSNTKYYDDSQYYFNKDTGVIYGLNSTETITTGFDFNCHYLVLPSGN
YLAISNELLLTVPTKAICLNKRKDFTPVQVVDSRWNNARQSDNMTAVACQPPYCYFRNSTTNYVGVYDINHGDAGFTSIL
SGLLYDAPCFSQQGVFRYDNVSSVWPLYPYGRCPTAAVINTPDVPICVYDPLPLI
>ABP38240.1:19-393 hemagglutinin-esterase [Bovine coronavirus E-AH65]
FDNPPTNVVSHLNGDWFLFGDSRSDCNHVVTTNPRNYSYMDLNPALCGSGKISAKAGNSIFRSFHFTDFYNYTGEGQQII
FYEGVNFTPYHAFKCTTSGSNDIWMQNKGLFYTQVYKNMAVYRSLTFVNVPYVYNGSAQSTALCKSGSLVLNNPAYIARE
ANFGDYYYKVEADFYLSGCDEYIVPLCIFNGKFLSNTKYYDDSQYYFNKDTGVIYGLNSTETITTGFDFNCHYLVLPSGN
YLAISNELLLTVPTKAICLNKRKDFTPVQVVDSRWNNARQSDNMTAVACQPPYCYFRNSTTNYVGVYDINHGDAGFTSIL
SGLLYDSPCFSQQGVFRYDNVSSVWPLYPYGRCPTAADINTPDVPICVYDPLPII
>ARD05998.1:19-393 hemagglutinin esterase [Bovine coronavirus] BCoV_2014_13
FDNPPTNVVSHLNGDWFLFGDSRSDCNHVVTTNPRNYSYMDLNPALCDSGKISSKAGNSIFRSFHFTDFYNYTGEGQQII
FYEGVNFTPHHAFKCTTSGSNDIWMQNKGLFYTQVYKNMAVYRSLTFVNVPYVYNGSAQPTALCKSGSLVLNNPAYIARE
ANFGDYYYKVEADFYLSGCDEYIVPLCIFNGKFLSNTKYYDDSQYYFNKDTGVIYGLNSTETITTGFDFNCHYLVLPSGN
YLAISNELLLTVPTKAICLNKRKDFTPVQVVDSRWNNARQSDNMTAVACQPPYCYFRNSTTNYVGVYDINHGDAGFTSIL
SGLLYDSPCFSQQGVFRYDNISSVWPLYPYGRCPTAADINTPDVPICVYDPLPII
>AAY33943.1:19-393 hemagglutinin-esterase [Bovine coronavirus] KWD6
FDNPPTNVVSHLNGDWFLFGDSRSDCNHVVTTNPRNYSYMDLNPALCGSGKISSKAGNSIFRSFHFTDFYNYTGEGQQII
FYEGVNFTPYHAFKCTTSGSNDIWMQNKGLFYTQVYKNMAVYRSLTFVNVPYVYNGSAQSTALCKSGSLVLNNPVYIARE
ANFGDYYYKVEADFYLSGCDEYIVPLCIFNGKFLSNTKYYDDSQYYFNKDTGVIYGLNSTETITTGFDFNCHYLVLPSGN
YLAISNELLLTVPTKAICLNKRKDFTPVQVVDSRWNNARQSDNMTAVACQPPYCYFRNSTTNYVGVYDINHGDAGFTSIL
SGLLYDSPCFSQQGVFRYDNVSSVWPLYPYGRCPTAADINTPDVPICVYDPLPII
>ANJ04973.1:19-393 hemagglutinin-esterase [Bovine coronavirus] BCV-AKS-01
FDNPPTNVVSHLNGDWFLFGDSRSDCNHVVTTNPRNYSYMDLNPALCSSGKISSKAGNSIFRSFHFTDFYNYTGEGQQII
FYEGVNFTPYHAFKCTTSGSNDIWMQNKGLFYTQVYKNMAVYRSLTFVTVPYVYNGSAQSTALCKSGSLVLNNPAYIARE
ANVGDYYYKAEADFYLSGCDEYIVPLCIFNGKFLSNTKYYDDSQYYFNKDTGVIYGLNSTETITTGFDFNCHYLVLPSGN
YLAISNELLLTVPTKAICLNKRKDFTPVQVVDSRWNNARQSDNMTAVACQPPYCYFRNSTTNYVGVYDINHGDAGFTSIL
SGLLYDSPCFSQQGVFRYDNVSSVWPLYSYGRCPTAADINTPDVPICVYDPLPII
>ABP38257.1:19-393 hemagglutinin-esterase [Bovine coronavirus R-AH65]
FDNPPTNVVSHLNGDWFLFGDSRSDCNHVVTTNPRNYSYMDLNPALCGSGKISSKAGNSIFRSFHFTDFYNYTGEGQQII
FYEGVSFTPYHAFKCTTSGSNDIWMQNKGLFYTQVYKNMAVYRSLTFVNVPYVYNGSAQSTALCKSGSLVLNNPAYIARE
ANFGDYYYKVEADFYLSGCDEYIVPLCIFNGKFLSNTKYYDDSQYYFNKDTGVIYGLNSTETITTGFDFNCHYLVLPSGN
YLAISNELLLTVPTKAICLNKRKDFTPVQVVDSRWNNARQSDNMTAVACQPPYCYFRNSTTNYVGVYDINHGDAGFTSIL
SGLLYDSPCFSQQGVFRYDNVSSVWPLYPYGRCPTAADINTPDVPICVYDPLPII
>AZS64189.1:19-393 hemagglutinin-esterase [Bovine coronavirus] BCOV-China/SWUN/LN3/2018
FDNPPTNVVSHLNGDWFLFGDSRSDCNHVVTTNPRNYSYMDLNPALCDSGKISSKAGNSIFRSFHFTDFYNYTGEGQQII
FYEGVNFTPYHAFKCITSGSNDIWMQNKGLFYTQVYKNMAVYRSLTFVNVPYVYNGSAQSTALCKSGSLVLNNPAYIARE
ANVGDYYYKVEADFYLSGCDEYIVPLCIFNGKFLSNTKYYDDSQYYFNKDTGVIYGLNSTETITTGFDFNCHYLVLPSGN
YLAISNELLLTVPTKAICLNKRKDFTPVQVVDSRWNNARQSDNMTAVACQPPYCYFRNSTTNYVGVYDINHGDAGFTSIL
SGLLYDSPCFSQQGVFRYDNVSSVWPLYPYGRCPTAADINTPDVPICVYDPLPII
>AAY33928.1:19-393 hemagglutinin-esterase [Bovine coronavirus] KWD1
FDNPPTNVVSHLNGDWFLFGDSRSDCNHVVTTNPRNYSYMDLNPALCGSGKISSKAGNSIFRSFHFTDFYNYTGEGQQII
FYEGVNFTPYHAFKCTTSGSNDIWMQNKGLFYTQVYKNMAVYRSLTFVNVPYVYNGSAQSTALCKSGSLVLNNPVYIARE
ANFGDYYYKVEADFYLSGCDEYIVPLCIFNGKFLSNTKYYDDSQYYFNKDTGVIYGLNSTETITTGFDFNCHYLVLPSGN
YLAISNELLLTVPTKAICLNKRKDFTPVQVVDSRWNNARQSDNMTAVACQPPYCYFRNSTTNYVGVYDINHGDAGFTSIL
SGLLYDSPCFSQQGVFRYDNVSSVWPLYPYGRCPTAADINTPDVPICVYDPLPII
>ABP38274.1:19-393 hemagglutinin-esterase [Bovine coronavirus E-AH187]
FDNPPTNVVSHLNGDWFLFGDSRSDCNHVVTTNPRNYSYMDLNPALCGSGKISXKAGNSIFRSFHFTDFYNYTGEGQQII
FYEGVNFTPYHAFKCTTSGSNDIWMQNKGLFYTQVYKNMAVYRSLTFVNVPYVYNGSAQSTALCKSGSLVLNNPAYIARE
ANFGDYYYKVEADFYLSGCDEYIVPLCIFNGKFLSNTKYYDDSQYYFNKDTGVIYGLNSTETITTGFDFNCHYLVLPSGN
YLAISNELLLTVPTKAICLNKRKDFTPVQVVDSRWNNARQSDNMTAVACQPPYCYFRNSTTNYVGVYDINHGDAGFTSIL
SGLLYDSPCFSQQGVFRYDNVSSVWPLYPYGRCPTAADINTPDVPICVYDPLPII
>AAG40593.1:19-393 hemagglutinin-esterase [Bovine coronavirus] BCQ.3708
FDNPPTNVVSHLNGDWFLFGDSRSDCNHVVTTNPRNYSYMDLNPALCGSGKISSKAGNSIFRSFHFTDFYNYTGEGQQII
FYEGVNFTPYHAFKCITSGSNDIWMQNKGLFYTQVYKNMAVYRSLTFVNVPYVYNGSAQSTALCKSGSLVLNNPAYIARE
ANFGDYYYKVEADFYLSGCDEYIVPLCIFNGKFLSNTKYYDDSQYYFNKDTGVIYGLNSTETITTGFDFNCHYLVLPSGN
YLAISNELLLTVPTKAICLNKRKDFTPVQVVDSRWNNARQSDNMTAVACQPPYCYFRNSTTNYVGVYDINHGDAGFTSIL
SGLLYDSPCFSQQGVFRYDNVSSVWPLYPYGRCPTAADINTPDVPICVYDPLPII
>ABD18924.1:19-393 hemagglutinin-esterase [Bovine coronavirus] KCD7
FDNPPTNVVSHLNGDWFLFGDSRSDCNHVVTTNTRNYSYMDLNPALCGSGKISSKAGNSIFRSFHFTDFYNYTGEGQQII
FYEGVNFTPYHAFKCTTSGSNDIWMQNKGLFYTQVYKNMAVYRSLTFVNVPYVYNGSAQSTALCKSGSLVLNNPAYIARE
ANFGDYYYKVEADFYLSGCDEYIVPLCIFNGKFLSNTKYYDDSQYYFNKDTGVIYGLNSTETITTGFDFNCHYLVLPSGN
YLAISNELLLTVPTKAICLNKRKDFTPVQVVDSRWNNARQSDNMTAVACQPPYCYFRNSTTNYVGVYDINHGDAGFTSIL
SGLLYDSPCFSQQGVFRYDNVSSVWPLYPYGRCPTAADINTPDVPICVYDPLPII
>ABD18923.1:19-393 hemagglutinin-esterase [Bovine coronavirus] KCD6
FDNPPTNVVSHLNGDWFLFGDSRSDCNHVVTTNTRNYSYMDLNPALCGSGKISSKAGNSIFRSFHFTDFYNYTGEGQQII
FYEGVNFTPYHAFKCTTSGSNDIWMQNKGLFYTQVYKNMAVYRSLTFVNVPYVYNGSAQSTALCKSGSLVLNNPAYIARE
ANFGDYYYKVEADFYLSGCDEYIVPLCIFNGKFLSNTKYYDDSQYYFNKDTGVIYGLNSTETITTGFDFNCHYLVLPSGN
YLAISNELLLTVPTKAICLNKRKDFTPVQVVDSRWNNARQSDNMTAVACQPPYCYFRNSTTNYVGVYDINHGDAGFTSIL
SGLLYDSPCFSQQGVFRYDNVSSVWPLYPYGRCPTAADINTPDVPICVYDPLPII
>QBH22432.1:19-393 hemagglutinin, partial [Bovine coronavirus] QHGC1
FDNPPTNVVSHLNGDWFLFGDSRSDCNHVVTTNPRNYSYMDLNPALCDSGKISSKAGNSIFRSFHFTDFYNYTGEGQQII
FYEGVNFTPYHAFKCTTSGSNDIWMQNKGLFYTQVYKNMAVYRSLTFVNVPYVYNGSAQATALCKSGSLVLNNPAYIARE
ANVGDYYYKAEADFYLSGCDEYIVPLCIFNGKFLSNTKYYDDSQYYFNKDTGVIYGLNSTETITTGFDFNCHYLVLPSGN
YLAISNELLLTVPTKAICLNKRKDFTPVQVVDSRWNNARQSDNMTAVACQPPYCYFRNSTTNYVGVYDINHGDAGFTSIL
SGLLYDSPCFSQQGVFRYDNVSSVWPLYPYGRCPTAADINTPDVPICVYDPLPII
>ABD18926.1:19-393 hemagglutinin-esterase [Bovine coronavirus] KCD9
FDNPPTNVVSHLNGDWFLFGDSRSDCNHVVTTNTRNYSYMDLNPALCGSGKISSKAGNSIFRSFHFTDFYNYTGEGQQII
FYEGVNFTPYHAFKCTTSGSNDIWMQNKGLFYTQVYKNMAVYRSLTFVNVPYVYNGSAQSTALCKSGSLVLNNPAYIARE
ANFGDYYYKVEADFYLSGCDEYIVPLCIFNGKFLSNTKYYDDSQYYFNKDTGVIYGLNSTETITTGFDFNCHYLVLPSGN
YLAISNELLLTVPTKAICLNKRKDFTPVQVVDSRWNNARQSDNMTAVACQPPYCYFRNSTTNYVGVYDINHGDAGFTSIL
SGLLYDSPCFSQQGVFRYDNVSSVWPLYPYGRCPTAADINTPDVPICVYDPLPII
>Q8V437.1:19-393 RecName: Full=Hemagglutinin-esterase; Short=HE protein; AltName: Full=E3 glycoprotein; Flags: Precursor [Bovine respiratory coronavirus (strain 98TXSF-110-LUN)]
FDNPPTNVVSHLNGDWFLFGDSRSDCNHVVTTNPRNYSYMDLNPALCGSGKISAKAGNSIFRSFHFTDFYNYTGEGQQII
FYEGVNFTPYHAFKCITSGSNDIWMQNKGLFYTQVYKNMAVYRSLTFVNVPYVYNGSAQSTALCKSGSLVLNNPAYIARE
ANFGDYYYKVEADFYLSGCDEYIVPLCIFNGKFLSNTKYYDDSQYYFNKDTGVIYGLNSTETITTGFDFNCHYLVLPSGN
YLAISNELLLTVPTKAICLNKRKDFTPVQVVDSRWNNARQSDNMTAVACQPPYCYFRNSTTNYVGVYDINHGDAGFTSIL
SGLLYDSPCFSQQGVFRYDNVSSVWPLYPYGRCPTAADINTPDVPICVYDPLPII
>QBG67070.1:19-393 hemagglutinin-esterase [Bovine coronavirus] HT316
FDNPPTNVVSHLNGDWFLFGDSRSDCNHVVTTNPRNYSYMDLNPALCGSGKISSKAGNSIFRSFHFTDFYNYTGEGQQII
FYEGVNFTPYHAFKCTTSGSNDIWMQNKGLFYTQVYKNMAVYRSLTFVNVPYVYNGSAQSTALCKSGSLVLNNPVYIARE
ANFGDYYYKVEADFYLSGCDEYIVPLCVFNGKFLSNTKYYDDSQYYFNKDTGVIYGLNSTETITTGFDFNCHYLVLPSGN
YLAISNELLLTVPTKAICLNKRKDFTPVQVVDSRWNNARQSDNMTAVACQPPYCYFRNSTTNYVGVYDINHGDAGFTSIL
SGLLYDSPCFSQQGVFRYDNVSSVWPLYPYGRCPTAADINTPDVPICVYDPLPII
>AHA50775.1:1-375 hemagglutinin esterase protein, partial [Bovine coronavirus] RVLC10
YDNPPTNVVSHLNGDWFLFGDSRSDCNHVVTTNPRNYSYMDLNPALCDSGKISSKAGNSIFRSFHFTDFYNYTGEGQQII
FYEGVNFTPYHAFKCTTSGSNDIWMQNKGLFYTQVYKNMAVYRSLTFVNVPYVYNGSAQFTALCKSGSLVLNNPAYIARE
ANFGDYYYKVEADFYLSGCDEYIVPLCIFNGKFLSNTKYYDDSQYYFNKDTGVIYGLNSTETITTGFDFNCHYLVLPSGN
YLAISNELLLTVPTKAICLNKRKDFTPVQVVDSRWNNARQSDNMTAVACQPPYCYFRNSTTNYVGVYDINHGDAGFTSIL
SGLLYDSPCFSQQGVFRYDNVSSVWPLYPYGRCPTAADINTPDVPICVYDPLPII
>AVZ61098.1:19-393 hemagglutinin-esterase [Bovine coronavirus] 4-17-03
FENPPTNVVSHLNGDWFLFGDSRSDCNHVVTTNPRNYSYMDLNPALCGSGKISSKAGNSIFRSFHFTDFYNYTGEGQQII
FYEGVNFTPYHAFKCTTSGSNDIWMQNKGLFYTQVYKNMAVYRSLTFVSVPYVYNGSAQSTALCKSGSLVLNNPAYIARE
ANFGDYYYKVEADFYLSGCDEYIVPLCIFNGKFLSNTKYYDDSQYYFNKDTGVIYGLNSTETITTGFDFNCHYLVLPSGN
YLAISNELLLTVPTKAICLNKRKDFTPVQVVDSRWNNARQSDNMTAVACQPPYCYFRNSTTNYVGVYDINHGDAGFTSIL
SGLLYDSPCFSQQGVFRYDNVSSVWPLYPYGRCPTAADINTPDVPICVYDPLPII
>AHA50773.1:1-375 hemagglutinin esterase protein, partial RVLC4
FDNPPTNVVSHLNGDWFLFGDSRSDCNHVVTTNPRNYSYMDLNPALCDSGKISSKAGNSIFRSFHFTDFYNYTGEGQQII
FYEGVNFTPHHAFKCTTSGSNDIWMQNKGLFYTQVYKNMAVYRSLTFVNVPYVYNGSAQSTALCKSGSLVLNNPAYIARE
ANFGDYYYKVEADFYLSGCDEYIVPLCIFNGKFLSNTKYYDDSQYYFNKDTGVIYGLNSTETITTGFDFNCHYLVLPSGN
YLAISNELLLTVPTKAICLNKRKDFTPVQVVDSRWNNARQSDNMTAVACQPPYCYFRNSTTNYVGVYDINHGDAGFTSIL
SGLLYDSPCFSKQGVFRYDNVSSVWPLYPYGRCPTAADINTPDVPICMYDPLPII
>ABI94000.1:19-393 hemagglutinn-esterase [Bovine coronavirus isolate Alpaca]
FDNPPTNVVSHLNGDWFLFGDSRSDCNHVVTTNPRNYSYMDLNPALCGSGKISSKAGNSIFRSFHFTDFYNYTGEGQQII
FYEGVNFTPYHAFKCTTSGSNDIWMQNKGLFYTQVYKNMAVYRSLTFVNVPYVYNGSAQSTALCKSGSLVLNNPAYIARE
ANFGDYYYKVEADFYLSGCDEYIVPLCIFNGKFLSNTKYYDDSQYYFNKDTGVIYGLNSTETITTGFDFNCHYLVLPSGN
YLAISNELLLTVPTKAICLNKRKDFTPVQVVDSRWNNATQSDNMTAVACQPPYCYFRNSTTNYVGVYDINHGDAGFTSIL
SGLLYDSPCFSQQGVFRYDNVSSVWPLYPYGRCPTAADINTPDVPICVYDPLPII
>ABI98028.1:19-393 hemagglutinin-esterase [Bovine coronavirus] KWD16
FDNPPTNVVSHLNGDWFLFGDSRSDCNHVVTTNPRNYSYMDLNPALCGSGKISSKAGNSIFRSFHFTDFYNYTGEGQQII
FYEGVNFTPYHAFKCTTSGSNDIWMQNKGLFYTQVYKNMAVYRSLTFVNVPYVYNGSAQSTALCKSGSLVLNNPAYIARE
ANFGDYYYKVEADFYLSGCDEYIVPLCIFNGKFLSNTKYYDDSQYYFNKDTGVIYGLNSTETITTGFDFNCHYLVLPSGN
YLAISNELLLTVPTKAICLNKRKDFTPVQVVDSRWNNASQSDNMTAVACQPPYCYFRNSTTNYVGVYDINHGDAGFTSIL
SGLLYDSPCFSQQGVFRYDNVSSVWPLYPYGRCPTAADINTPDVPICVYDPLPII
>AXP11692.1:19-393 hemagglutinin-esterase [Bovine coronavirus] strain PL83
FDNPPTNVVSHLNGDWFLFGDSRSDCNHVVTTNPRNYSYMDLNPALCGSGKISSKAGNSIFRSFHFTDFYNYTGEGQQII
FYEGVNFTPYHAFKCTTSGSNDIWMQNKGLFYTQVYKNMAVYRSLTFVNVPYVYNGSAQSTALCKSGSLVLNNPAYIARE
ASFGDYYYKAEADFYLSGCDEYIVPLCIFNGKFLSNTKYYDDSQYYFNKDTGVIYGLNSTETITTGFDFNCHYLLLPSGN
YLAISNELLLTVPTKAICLNKRKDFTPVQVVDSRWNNARQSDNMTAVACQPPYCYFRNSTTNYVGVYDINHGDAGFTSIL
SGLLYDSPCFSQQGVFRYDNVSSVWPLYPYGRCPTAADINTPDVPICVYDPLPII
>ABV74053.1:19-393 hemagglutinin-esterase [Bovine coronavirus Bubalus/Italy/179/07-11]
FDNPPTNVVSHLNGDWFLFGDSRSDCNHVVTTNPRNYSYMDLNPALCDSGKISSKAGNSIFRSFHFTDFYNYTGEGQQII
FYEGVNFTPHHAFKCTTSGSNDIWMQNKGLFYTQVYKNMAVYRSLTFVNVPYVYNGSAQPTALCKSGSLVLNNPAYIARE
ANFGDYYYKVEADFYLSGCDEYIVPLCIFNGNFLSNTKYYDDSQYYFNKDTGVIYGLNSTETITTGFDFNCHYLVLPSGN
YLAISNELLLTVPTKAICLNKRKDFTPVQVVDSRWNNARQSDNMTAVACQPPYCYFRNSTTNYVGVYDINHGDAGFTSIL
SGLLYDSPCFSQQGVFRYDNVSSVWPLYPYGRCPTAADINTPDVPICVYDPLPII
>AAY33946.1:19-393 hemagglutinin-esterase [Bovine coronavirus] strain KWD7
FDNPPTNVVSHLNGDWFLFGDSRSDCNHVVTTNPRNYSYMDLNPALCGSGKISSKAGNSIFRSFHFTDFYNYTGEGQQII
FYEGVNFTPYHAFKCTTSGSNDIWMQNKGLFYTQVYKNMAVYRSLTFVNVPYVYNGSAQSTALCKSGSLVLNNPVYIARE
ANFGDYYYKVEADFYLSGCDEYIVPLCIFNGKFLSNTKYYDDSQYYFNKDTGVIYGLNSTETITTGFDFNCHYLVLPSGN
YLAISNELLLTVPTKAICLNKRKDFTPVQVVDSRWNNASQSDNMTAVACQPPYCYFRNSTTNYVGVYDINHGDAGFTSIL
SGLLYDSPCFSQQGVFRYDNVSSVWPLYPYGRCPTAADINTPDVPICVYDPLPII
>AXP11694.1:19-393 hemagglutinin-esterase [Bovine coronavirus] strain DT97
FDNPPTNVVSHLNGDWFLFGDSRSDCNHVVTTNPRNYSYMDLNPALCGSGKISSKAGNSIFRSFHFTDFYNYTGEGQQII
FYEGVNFTPYHAFKCTTSGSNDIWMQNKGLFYTQVYKNMAVYRSLTFVNVPYVYNGSAQSTALCKSGSLVLNNPAYIARE
ASFGDYYYKAEADFYLSGCDEYIVPLCIFNGKFLSNTKYYDDSQYYFNKDTGVIYGLNSTETITTGFDFNCHYLLLPSGN
YLAISNELLLTVPTKAICLNKRKDFTPVQVVDSRWNNARQSDNMTAVACQPPYCYFRNSTTNYVGVYDINHGDAGFTSIL
SGLLYDSPCFSQQGVFRYDNVSSVWPLYPYGRCPTAADINTPDVPICLYDPVPII
>AZS64188.1:19-393 hemagglutinin-esterase [Bovine coronavirus] BCOV-China/SWUN/LN2/2018
FDNPPTNVVSHLNGDWFLFGDSRSDCNHVVTTNPRNYSYMDLNPVLCGSGKISSKAGNSLFRSFHFTDFYNYTGEGQQII
FYEGVNFTPYHAFKCITSGSNDIWMQNKGLFYTQVYKNMAVYRSLTFVNVPYVYNGSAQSTALCKSGSLVLNNPAYIARE
ANFGDYYYKVEADFYLSGCDEYIVPLCIFNGKFLSNTKYYDDSQYYFNKDTGVIYGLNSTETITTGFDFNCHYLVLPSGN
YLAISNELLLTVPTKAICLNKRKDFTPVQVVDSRWNNARQSDNMTAVACQPPYCYFRNSTTNYVGVYDINHGDAGFTSIL
SGLLYDSPCFSQQGVFRYDNVSSVWPLYPYGRCPTAADINTPDVPICVYDPLPII
>QBG67064.1:19-393 hemagglutinin-esterase [Bovine coronavirus] HT293
FDNPPTNVVSHLNGDWFLFGDSRSDCNHVVTTNPRNYSYMDLNPALCGSGKISSKAGNSIFRSFHFTDFYNYTGEGQQII
FYEGVNFTPYHAFKCTTSGSNDIWMQNKGLFYTQVYKNMAVYRSLTFVNVPYVYNGSAQSTALCKSGSLVLNNPAYIARE
ASFGDYYYKAEADFYLSGCDEYIVPLCIFNGKFLSNTKYYDDSQYYFNKDTGVIYGLNSTETITTGFDFNCHYLLLPSGN
YLAISNELLLTVPTKAICLNKRKDFTPVQVVDSRWNNARQSDNMTAVACQPPYCYFRNSTTNYVGVYDINHGDAGFTSIL
SGLLYDSPCFSQQGVFRYDNVSSVWPLYPYGRCPTAADINTPDIPICVYDPLPII
>AAG40594.1:19-393 hemagglutinin-esterase [Bovine coronavirus]isolate=Quebec BCQ.7373
FDNPPTNVVSHLNGDWFLFGDSRSDCNHVVTTNPRNYSYMDLNPALCDSGKISSKAGNSIFRSFHFTDFYNYTGEGQQII
FYEGVNFTPYHAFKCTTSGSNDIWMQNKGLFYTQVYKNMAVYRSLTFVNVPYVYNGSAQSTALCKSGSLVLNNPAYIARE
ANFRDYYYKVEADFYLSGCDEYIVPLCIFNGKFLSNTKYYDDSQYYFNKDTGVIYGLNSTETITTGLDFNCHYLVLPSGN
YLAISNELLLTVPTKAICLNKRKGFTPVQVVDSRWNNARQSDNMTAVACQPPYCYFRNSTTNYVGVYDINHGDAGFTSIL
SGLLYDSPCFSQQGVFRYDNVSSVWPLYPYGRCPTAADINTPDVPICVYDPLPII
>QBG67063.1:19-393 hemagglutinin-esterase [Bovine coronavirus] isolate NA226
FDNPPTNVVSHLNGDWFLFGDSRSDCNHVVTTNPRNYSYMDLNPALCGSGKISSKAGNSIFRSFHFTDFYNYTGEGQQII
FYEGVNFTPYHAFKCTISGSNDIWMQNKGLFYTQVYKNMAVYRSLTFVNVPYVYNGSAQSTALCKSGSLVLNNPAYIARE
ANFRDYYYKVEADFYLSGCDEYIVPLCIFNGKFLSNTKYYDDSQYYFNKDTGVIYGLNSTETITTGFDFNCHYLVLPSGN
YLAISNELLLTVPTKAICLNKRKDFTPVQVVDSRWNNARQSDNMTAVACQPPYCYFRNSTTNYVGVYDINHGDAGFTSIL
SGLLYDSPCFSQQGVFRYDNVSSVWPLYPYGRCPTAADINTPDVPICVYDPLPII
>ABD18918.1:19-393 hemagglutinin-esterase [Bovine coronavirus] KCD1
FDNPPTNVVSHLNGDWFLFGDSRSDCNHVVTTNPRNYSYMDLNPALCGSGKISSKAGNSIFRSFHFTDFYNYTGEGQQII
FYEGVNFTPYHAFKCTTSGSNDIWMQNKGLFYTQVYKNMAVYRSLTFVNVPYVYNGSAQSTALCKSGSLVLNNPAYIARE
ANFGDYYYKVEADFYLSGCAGYIVPLCIFNGKFLSNTKYYDDSQYYFNKDTGVIYGLNSTETITTGFDFNCHYLVLPSGN
YLAISNELLLTVPTKAICLNKRKDFTPVQVVDSRWNNARQSDNMTAVACQPPYCYFRNSTTNYVGVYDINHGDAGFTSIL
SGLLYDSPCFSQQGVFRYDNVSSVWPLYPYGRCPTAADINTPDVPICVYDPLPII
>AZS64192.1:19-393 hemagglutinin-esterase [Bovine coronavirus] BCOV-China/SWUN/HN1/2018
FDNPPTNVVSHLNGDWFLFGDSRSDCNHVVTTNPRNYSYMDLNPALCDSGKISSKAGNSIFRSFHFTDFYNYTGEGQQII
FYEGVNFTPYHAFKCTTSGSNDIWMHNKGLFYTQVYKNMAVYRSLTFVNVPYVYNGSAQATALCKSGSLVLNNPAYIARE
ANVGDYYYKAEADFYLSGCDEYIVPLCIFNGKFLSNTKYYDDSQYYFNKDTGVIYGLNSTETITTGFDFNCHYLVLPSGN
YLAISNELLLTVPTKAICLNKRKDFTPVQVVDSRWNNARQSDNMTAVACQPPYCYFRNSTTNYVGVYDINHGDAGFTSIL
SGLLYDSPCFSQQGVFRYDNVSSVWPLYPYGRCPTAADINTPDLPICVYDPLPII
>ABD18922.1:19-393 hemagglutinin-esterase [Bovine coronavirus] KCD5
FDNPPTNVVSHLNGDWFLFGDSRSDCNHVVTTNTRNYSYMDLNPALCGSGKISSKAGNSIFRSFHFTDFYNYTGEGQQII
FYEGVNFTPYHAFKCTTSGSNDIWMQNKGLFYTQVYKNMAVYRSLTFVNVRYVYNGSAQSTALCKSGSLVLNNPAYIARE
ANFGDYYYKVEADFYLSGCDEYIVPLCIFNGKFLSNTKYYDDSQYYFNKDTGVIYGLNSTETITTGFDFNCHYLVLPSGN
YLAISNELLLTVPTKAICLNKRKDFTPVQVVDSRWNNARQSDNMTAVACQPPYCYFRNSTTNYVGVYDINHGDAGFTSIL
SGLLYDSPCFSQQGVFRYDNVSSVWPLYPYGRCPTAADINTPDVPICVYDPLPII
>AAY33934.1:19-393 hemagglutinin-esterase [Bovine coronavirus] KWD3
FDNPPTNVVSHLNGDWFLFGDSRSDCNHVVTTNPRNYSYMDLNPALCGSGKISSKAGNSIFRSFHFTDFYNYTGEGQQII
FYEGVNFTPYHAFKCTTSGSNDIWMQNKGLFYTQVYKNMAVYRSLTFVNVPYVYNGSAQSTALCKSGSLVLNNPVYIARE
ANFGDYYYKVEADFYLSGCDEHIVPLCIFNGKFLSNTKYYDDSQYYFNKDTGVIYGLNSTETITTGFDFNCHYLVLPSGN
YLAISNELLLTVPTKAICLNKRKDFTPVQVIDSRWNNARQSDNMTAVACQPPNCYFRNSTTNYVGVYDINHGDAGFTSIL
SGLLYDSPCFSQQGVFRYDNVSSVWPLYPYGRCPTAADINTPDVPICVYDPLPII
>QBG67065.1:19-393 hemagglutinin-esterase [Bovine coronavirus] isolate HCM304
FDNPPTNVVSHLNGDWFLFGDSRSDCNHVVTTNPRNYSYMDLNPALCGSGKISSKAGNSIFRSFHFTDFYNYTGEGQQII
FYEGVNFTPYHAFKCTTSGSNDIWMQNKGLFYTQVYKNMAVYRSLTFVNVPYVYNGSAQFTALCKSGSLVLNNPAYIARE
ANFGDYYYKVEADFYLSGCDEYIVPLCIFNGKFLSNTKYYDDSQYYFNKDTGVIYGLNSTETITTGFDFNCHYLVLPSGN
YLAISNELLLTVPTKAICLNKRKDFTPVQVVDSRWNNARQSDNMTAVACQPPYCYFRNSTTNYVGVYDINHGDAGFTSIL
SGLLYDSPCFSQQGVFRYDNVSSVWPLYPYGRCPTAADINTPDVLICVYDPLPII
>AVI14999.1:19-393 hemagglutinin esterase [Bovine coronavirus] France ICSA21-LBA
FDNPPTNVVSHLNGDWFLFGDSRSDCNHVVTTNPRNYSYMDLNPALCDSGKISSKAGNSIFRSFHFTDFYNYTGEGQQII
FYEGVNFTPHHAFKCTTSGSNDIWMQNKGLFYTQVYKNMAVYRSLTFVNVPYVYNGSAQPTALCKSGSLVLNNPAYIARE
ANFGDYYYKVEADFYLSGCDEYIVPLCIFNGKFLSNTKYYDDSQYYFNKDTGVIYGLNATQTITTGFDFNCHYLVLPSGN
YLAISNELLLTVPTKAICLNKRKDFTPVQVVDSRWNNARQSDNMTAVACQPPYCYFRNSTTNYVGVYDINHGDAGFTSIL
SGLLYDSPCFSQQGVFRYDNISSVWPLYPYGRCPTAADINTSDVPICVYDPLPII
>AAY33931.1:19-393 hemagglutinin-esterase [Bovine coronavirus] KWD2
FDNPPTNVVSHLNGDWFLFGDSRSDCNHVVTTNPRNYSYMDLNPALCGSGKISSKAGNSIFRSFHFTDFYNYTGEGQQII
FYEGVNFTPYHAFKCTTSGSNDIWMQNKGLFYTQVYKNMAVYRSLTFVNVPYVYNGSAQSTALCKSGSLVLNNPVYIARE
ANFGDYYYKVEADFYLSGCDEHIVPLCIFNGKFLSNTKYYDDSQYYFNKDTGVIYGLNSTETITTGFDFNCHYLVLPSGN
YLAISNELLLTVPTKAICLNKRKDFTPVQVIDSRWNNARQSDNMTAVACQPPNCYFRNSTTNYVGVYDINHGDAGFTSIL
SGLLYDSPCFSQQGVFRYDNVSSVWPLYPYGRCPTAADINTPDVPICVYDPLPII
>QBG67067.1:19-393 hemagglutinin-esterase [Bovine coronavirus] isolate="HCM306
FDNPPTNVVSHLNGDWFLFGDSRSDCNHVVTTNPRNYSYMDLNPALCGSGKISSKAGNSIFRSFHFTDFYNYTGEGQQII
FYEGVNFTPYHAFKCTISGSNDIWMQNKGLFYTQVYKNMAVYRSLTFVNVPYVYNGSAQPTALCKSGSLVLNNPAYIARE
ANFRDYYYKVEADFYLSGCDEYIVPLCIFNGKFLSNTKYYDDSQYYFNKDTGVIYGLNSTETITTGFDFNCHYLVLPSGN
YLAISNELLLTVPTKAICLNKRKDFTPVQVVDSRWNNARQSDNMTAVACQPPYCYFRNSTTNYVGVYDINHGDAGFTSIL
SGLLYDSPCFSQQGVFRYDNVSSVWPLYPYGRCPTAADINTPDVPICVYDPLPII
>AZS64185.1:19-393 hemagglutinin-esterase [Bovine coronavirus]BCOV-China/SWUN/SX1/2018
FDNPPTNVVSHLNGDWFLFGDSRSDCNHVVTTNPRNYSYMDLNPALCDSGKISSKAGNSIFRSFHFTDFYNYTGEGQQII
FYEGVNFTPYHAFKCITSGSNDIWMQNKGLFYTQVYKNMAVYRSLTFVNVPYVYNGSAQATALCKFGSLVLNNPAYIARE
ANVGDYYYKAEADFYLSGCDEYIVPLCIFNGKFLSNTKYYDDSQYYFNKDTGVIYGLNSTETITTGFDFNCHYLVLPSGN
YLAISNELLLTVPTKAICLNKRKDFTPVQVVDSRWNNARQSDNMTAVACQPPYCYFRNSTTNYVGVYDINHGDAGFTSIL
SGLLYDSPCFSQQGVFRYDNVSSVWPLYPFGRCPTAADINTPDVPICVYDPLPII
>AZS64194.1:19-393 hemagglutinin-esterase [Bovine coronavirus] BCOV-China/SWUN/HN3/2018
FDNPPTNVVSHLNGDWFLFGDSRSDCNHVVTTNPRNYSYMDLNPALCDSGKISSKAGNSIFRSFHFTDFYNYTGEGQQII
FYEGVNFTPYHAFKCTTSGSNDIWMHNKGLFYTQVYKNMAVYRSLTFVNVPYVYNGSAQATALCKSGSLVLNNPAYIARE
ANVGDYYYKAEADFYLSGCDEYIVPLCIFNGKFLSNTKYYDDSQYYFNKDTGVIYGLNSTETITTGFDFNCHYLVLPSGN
YLAISNELLLTVPTKAICLNKRKDFTPVQVVDSRWNNARQSDNMTAVACQPPYCYFRNSTTNYVGVYDINHGDAGFTSIL
SGLLYDSPCVSQQGVFRYDNVSSVWPLYPYGRCPTAADINTPDLPICVYDPLPII
>AZS64187.1:19-393 hemagglutinin-esterase [Bovine coronavirus] BCOV-China/SWUN/LN1/2018
FDNPPTNVVSHLNGDWFLFGDSRSDCNHVVTTNPRNYSYMDLNPALCDSGKISSKAGNSIFRSFHFTDFYNYTGEGQQII
FYEGVNFTPYHAFKCITSGSNDIWMQNKGLFYTQVYKNMAVYRSLTFVNVPYVYNGSAQATALCKFGSLVLNNPAYIARE
ANVGDYYYKAEADFYLSGCDEYIVPLCIFNGKFLSNTKYYDDSQYYFNKDTGVIYGLNSTETITTGFDFNCHYLVLPSGN
YLAISNELLLTVPTKAICLNKRKDFTPVQVVDSRWNNARQSDNMTAVACQPPYCYFRNSTTNYVGVYDINHGDAGFTSIL
SGLLYDSPCFSQQGVFRYDNVSSVWPLYPYGRCPTAADINTPDLPICVYDPLPII
>AAY33937.1:19-393 hemagglutinin-esterase [Bovine coronavirus] KWD4
FDNPPTNVVSHLNGDWFLFGDSRSDCNHVVTTNPRNYSYMDLNPAXCGSGKISSKAGNSIFRSFHFTDFYNYTGEGQQII
FYEGVNFTPYHAFKCTTSGSNDIWMQNKGLFYTQVYKNMAVYRSLTFVNVPYVYNGSAQSTALCKSGSLVLNNPVYIARE
ANFGDYYYKVEADFYLSGCDEHIVPLCIFNGKFLSNTKYYDDSQYYFNKDTGVIYGLNSTETITTGFDFNCHYLVLPSGN
YLAISNELLLTVPTKAICLNKRKDFTPVQVIDSRWNNARQSDNMTAVACQPPNCYFRNSTTNYVGVYDINHGDAGFTSIL
SGLLYDSPCFSQQGVFRYDNVSSVWPLYPYGRCPTAADINTPDVPICVYDPLPII
>AJL33727.1:19-393 hemagglutinin protein [Bovine coronavirus] HLJ-14/CHN
FDNPPTNVVSHLNGDWFLFGDSRSDCNHVLTTNPRNYSYMDLNPALCGSGKISSKAGNSILRSFHFTDFYNYTGEGQQII
FYEGVNFTPYHAFKCITSGSNDIWMQNKGLFYTQVYKNMAVYRSLTFVNVPYVYNGSAQSTALCKSGSLVLNNPAYIARE
ANFGDYYYKVEADFYLSGCDEYIVPLCIFNGKFLSNTKYYDDSQYYFNKDTGVIYGLNSTETSTTGFDFNCHYLVLPSGN
YLAISNELLLTVPTKAICLNKRKDFTPVQVVDSRWNNARQSDNMTAVACQPPYCYFRNSTTNYVGVYDINHGDAGFTSIL
SGLLYDSPCFSQQGVFRYDNVSSVWPLYPYGRCPTAADINTPDVSICVYDPLPII
>AZS64182.1:19-393 hemagglutinin-esterase [Bovine coronavirus] BCOV-China/SWUN/SC1/2017
FHNPPTNVVSHLNGDWFLFGDSRSDCNHVVTTNPRNYSYMDLNPALCDSGKISSKAGNSIFRSFHFTDFYNYTGEGQQII
FYEGVNFTPYHAFKCITSGSNDVWMQNKGLFYTQVYKNMAVYRSLTFVSVPYVYNGSAQATALCKSGSLVLNNPAYIARE
ANVGDYYYKAEADFYLSGCDEYIVPLCIFNGKFLSNTKYYDDSQYYFNKDTGVIYGLNSTETITTGFDFNCHYLVLPSGN
YLAISNELLLTVPTKAICLNKRKDFTPVQVVDSRWNNARQSDNMTAVACQPPYCYFRNSTTNYVGVYDINHGDAGFTSIL
SGLLYDSPCFSQQGVFRYDNVSSVWPLYPYGRCPTAADINTPDLPICVYDPLPII
